# Supplementary material for: Bis(acrylonitrile-κN)dichlorido(η4-cyclo­octa-1,5-diene)ruthenium(II)
Source: Acta Crystallogr Sect E Struct Rep Online. 2011 Sep 14;67(Pt 10):m1335. doi: 10.1107/S1600536811035380 (PMC3201466; doi:10.1107/S1600536811035380)
Supplement: Supplementary file 1 [file e-67-m1335-sup1.cif]

##############################################################################
#                                                                            #
# This CIF contains the data in a paper accepted for publication in          #
# Acta Crystallographica Section E. It conforms to the requirements of       #
# Notes for Authors for Acta Crystallographica Section E, and has been       #
# peer reviewed under the auspices of the IUCr Commission on Journals.       #
#                                                                            #
# Full details of the Crystallographic Information File format               #
# are given in the paper "The Crystallographic Information File (CIF):       #
# a New Standard Archive File for Crystallography" by S. R. Hall, F. H.      #
# Allen and I. D. Brown [Acta Cryst. (1991), A47, 655-685].                  #
#                                                                            #
# The current version of the core CIF dictionary is obtainable from          #
# ftp://ftp.iucr.org/pub/cif_core.dic.                                       #
#                                                                            #
# Software is freely available for graphical display of the structure(s)     #
# in this CIF. For information consult the CIF software page                 #
# http://www.iucr.org/resources/cif/software.                                #
#                                                                            #
# This file may be used for bona fide research purposes within the           #
# scientific community so long as proper attribution is given to the journal # 
# article from which it was obtained.                                        #
#                                                                            #
##############################################################################
data_global
_audit_creation_method     'WinGX routine CIF_UPDATE'
_audit_conform_dict_name     cif_core.dic
_audit_conform_dict_version     2.4
_journal_data_validation_number     ?
_journal_date_recd_electronic     2011-08-24
_journal_date_accepted     2011-08-30
_journal_name_full     'Acta Crystallographica, Section E'
_journal_year     2011
_journal_volume     67
_journal_issue     10
_journal_page_first     m1335
_journal_page_last     m1335
_journal_paper_category     QM
_journal_coeditor_code     JH2321
_publ_contact_author_name     'Meijboom, Reinout'
_publ_contact_author_address
;
Research Centre for Synthesis and Catalysis
Department of Chemistry
University of Johannesburg
PO Box 524
Auckland Park, 2006 Johannesburg, South Africa
;
_publ_contact_author_email     harrychiririwa@yahoo.com
_publ_contact_author_fax     ' '
_publ_contact_author_phone     ' '
_publ_section_title
;
Bis(acrylonitrile-\k<i>N</i>)dichlorido(\h^4^-cycloocta-1,5-diene)ruthenium(II)
;
loop_
    _publ_author_name
    _publ_author_footnote
    _publ_author_address
    'Chiririwa, Haleden' .
;
Research Centre for Synthesis and Catalysis
Department of Chemistry
University of Johannesburg
PO Box 524
Auckland Park, 2006 Johannesburg, South Africa
;
    'Meijboom, Reinout' .
;
Research Centre for Synthesis and Catalysis
Department of Chemistry
University of Johannesburg
PO Box 524
Auckland Park, 2006 Johannesburg, South Africa
;
data_I
_audit_creation_method     'WinGX routine CIF_UPDATE'
_chemical_name_systematic
;
Bis(acrylonitrile-\k<i>N</i>)dichlorido(\h^4^-cycloocta-1,5-diene)ruthenium(II)
;
_chemical_formula_moiety     'C14 H18 Cl2 N2 Ru'
_chemical_formula_sum     'C14 H18 Cl2 N2 Ru'
_chemical_formula_iupac     '[Ru Cl2 (C8 H12) (C3 H3 N1)2]'
_chemical_formula_weight     386.27
_symmetry_cell_setting     monoclinic
_symmetry_space_group_name_H-M     'P 21/c'
_symmetry_space_group_name_Hall     '-P 2ybc'
loop_
    _symmetry_equiv_pos_as_xyz
    'x, y, z'
    '-x, y+1/2, -z+1/2'
    '-x, -y, -z'
    'x, -y-1/2, z-1/2'
_cell_length_a     7.1079(8)
_cell_length_b     26.818(3)
_cell_length_c     8.1555(10)
_cell_angle_alpha     90
_cell_angle_beta     101.408(2)
_cell_angle_gamma     90
_cell_volume     1523.9(3)
_cell_formula_units_Z     4
_cell_measurement_reflns_used     3596
_cell_measurement_theta_min     2.66
_cell_measurement_theta_max     28.20
_cell_measurement_temperature     100(2)
_exptl_crystal_description     rectangular
_exptl_crystal_colour     orange
_exptl_crystal_size_max     0.22
_exptl_crystal_size_mid     0.09
_exptl_crystal_size_min     0.04
_exptl_crystal_density_diffrn     1.684
_exptl_crystal_density_method     'not measured'
_exptl_crystal_F_000     776
_exptl_absorpt_coefficient_mu     1.367
_exptl_absorpt_correction_type     none
_exptl_special_details     ?
_diffrn_ambient_temperature     100(2)
_diffrn_radiation_type     MoK\a
_diffrn_radiation_wavelength     0.71073
_diffrn_radiation_source     'fine-focus sealed tube'
_diffrn_radiation_monochromator     graphite
_diffrn_measurement_device_type     'Bruker APEXII CCD'
_diffrn_measurement_method     '\f and \w'
_diffrn_detector_area_resol_mean     ?
_diffrn_reflns_number     12653
_diffrn_reflns_av_R_equivalents     0.0399
_diffrn_reflns_theta_min     1.52
_diffrn_reflns_theta_max     28.29
_diffrn_reflns_theta_full     28.29
_diffrn_measured_fraction_theta_max     0.998
_diffrn_measured_fraction_theta_full     0.998
_diffrn_reflns_limit_h_min     -9
_diffrn_reflns_limit_h_max     8
_diffrn_reflns_limit_k_min     -35
_diffrn_reflns_limit_k_max     35
_diffrn_reflns_limit_l_min     -10
_diffrn_reflns_limit_l_max     10
_diffrn_standards_number     ?
_diffrn_standards_interval_count     ?
_diffrn_standards_interval_time     ?
_diffrn_standards_decay_%     ?
_refine_special_details
;
Refinement of <i>F</i>^2^ against ALL reflections. The weighted <i>R</i>-factor
<i>wR</i> and goodness of fit <i>S</i> are based on <i>F</i>^2^, conventional
<i>R</i>-factors <i>R</i> are based on <i>F</i>, with <i>F</i> set to zero for
negative <i>F</i>^2^. The threshold expression of <i>F</i>^2^ >
\s(<i>F</i>^2^) is used only for calculating <i>R</i>-factors(gt) <i>etc</i>.
and is not relevant to the choice of reflections for refinement.
<i>R</i>-factors based on <i>F</i>^2^ are statistically about twice as large
as those based on <i>F</i>, and <i>R</i>- factors based on ALL data will be
even larger.The Following Model and Quality ALERTS were generated -(Acta-Mode)
<<< Format: alert-number_ALERT_alert-type_alert-level text 912_ALERT_4_C
Missing # of FCF Reflections Above STh/<i>L</i>= 0.600 7 Noted.
;
_reflns_number_total     3776
_reflns_number_gt     3093
_reflns_threshold_expression     I>2\s(I)
_refine_ls_structure_factor_coef     Fsqd
_refine_ls_matrix_type     full
_refine_ls_R_factor_all     0.0449
_refine_ls_R_factor_gt     0.033
_refine_ls_wR_factor_ref     0.0748
_refine_ls_goodness_of_fit_ref     1.031
_refine_ls_restrained_S_all     1.031
_refine_ls_number_reflns     3776
_refine_ls_number_parameters     200
_refine_ls_number_restraints     0
_refine_ls_hydrogen_treatment     constr
_refine_ls_weighting_scheme     calc
_refine_ls_weighting_details
         'calc w=1/[\s^2^(Fo^2^)+(0.0254P)^2^+2.2348P] where P=(Fo^2^+2Fc^2^)/3'
_atom_sites_solution_hydrogens     geom
_atom_sites_solution_primary     direct
_atom_sites_solution_secondary     difmap
_refine_ls_shift/su_max     0.001
_refine_ls_shift/su_mean     0
_refine_diff_density_max     1.144
_refine_diff_density_min     -1.11
_refine_ls_extinction_method     none
loop_
    _atom_type_symbol
    _atom_type_description
    _atom_type_scat_dispersion_real
    _atom_type_scat_dispersion_imag
    _atom_type_scat_source
    C C 0.0033 0.0016 'International Tables Vol C Tables 4.2.6.8 and 6.1.1.4'
    H H 0 0 'International Tables Vol C Tables 4.2.6.8 and 6.1.1.4'
    N N 0.0061 0.0033 'International Tables Vol C Tables 4.2.6.8 and 6.1.1.4'
    Cl Cl 0.1484 0.1585 'International Tables Vol C Tables 4.2.6.8 and 6.1.1.4'
    Ru Ru -1.2594 0.8363 'International Tables Vol C Tables 4.2.6.8 and 6.1.1.4'
_computing_data_collection     'APEX2 (Bruker, 2007)'
_computing_cell_refinement     'SAINT-Plus (Bruker, 2007)'
_computing_data_reduction     'SAINT-Plus and XPREP (Bruker, 2007)'
_computing_structure_solution     'SHELXS97 (Sheldrick, 2008)'
_computing_structure_refinement     'SHELXL97 (Sheldrick, 2008)'
_computing_molecular_graphics
               'DIAMOND (Brandenburg & Putz, 2005) and ORTEP-3 (Farrugia, 1997)'
_computing_publication_material     'WinGX (Farrugia, 1999)'
loop_
    _atom_site_type_symbol
    _atom_site_label
    _atom_site_fract_x
    _atom_site_fract_y
    _atom_site_fract_z
    _atom_site_U_iso_or_equiv
    _atom_site_adp_type
    _atom_site_calc_flag
    _atom_site_refinement_flags
    _atom_site_occupancy
    _atom_site_disorder_assembly
    _atom_site_disorder_group
    Ru Ru1 0.50503(3) 0.634032(9) 0.06561(3) 0.01778(7) Uani d . 1 A .
    Cl Cl1 0.75368(12) 0.59883(4) 0.27841(13) 0.0487(3) Uani d . 1 . .
    Cl Cl2 0.39293(11) 0.68818(3) 0.26070(9) 0.02385(16) Uani d . 1 . .
    C C1 0.3571(5) 0.67769(12) -0.1549(4) 0.0284(7) Uani d . 1 . .
    H H1 0.3868 0.7064 -0.0866 0.034 Uiso calc R 1 . .
    C C2 0.2289(4) 0.64408(13) -0.1127(4) 0.0286(7) Uani d . 1 . .
    H H2 0.1739 0.6513 -0.0182 0.034 Uiso calc R 1 . .
    C C3 0.1699(5) 0.59630(15) -0.2071(5) 0.0404(9) Uani d . 1 . .
    H H3A 0.088 0.6047 -0.3165 0.048 Uiso calc R 1 . .
    H H3B 0.0917 0.5762 -0.1436 0.048 Uiso calc R 1 . .
    C C4 0.3393(5) 0.56453(14) -0.2372(5) 0.0403(9) Uani d . 1 . .
    H H4A 0.3016 0.529 -0.2387 0.048 Uiso calc R 1 . .
    H H4B 0.3651 0.5727 -0.3491 0.048 Uiso calc R 1 . .
    C C5 0.5230(4) 0.57127(12) -0.1091(5) 0.0283(7) Uani d . 1 . .
    H H5 0.5447 0.5507 -0.0124 0.034 Uiso calc R 1 . .
    C C6 0.6595(4) 0.60595(13) -0.1271(4) 0.0273(7) Uani d . 1 . .
    H H6 0.7733 0.6072 -0.0434 0.033 Uiso calc R 1 . .
    C C7 0.6410(5) 0.64203(13) -0.2703(4) 0.0333(8) Uani d . 1 . .
    H H7A 0.6502 0.6233 -0.373 0.04 Uiso calc R 1 . .
    H H7B 0.7503 0.6656 -0.2476 0.04 Uiso calc R 1 . .
    C C8 0.4539(6) 0.67198(14) -0.3029(4) 0.0369(9) Uani d . 1 . .
    H H8A 0.4812 0.7057 -0.3421 0.044 Uiso calc R 1 . .
    H H8B 0.3627 0.6557 -0.3947 0.044 Uiso calc R 1 . .
    C C23 0.2232(5) 0.48525(13) 0.3860(4) 0.0343(8) Uani d . 1 A .
    H H23A 0.3572 0.4795 0.3995 0.041 Uiso calc R 1 . .
    H H23B 0.1468 0.4638 0.4388 0.041 Uiso calc R 1 . .
    N N1 0.6921(4) 0.68978(11) 0.0491(3) 0.0305(7) Uani d . 1 . .
    C C11A 0.7543(16) 0.7291(4) 0.0267(11) 0.0137(18) Uani d P 0.419(13) A 1
    C C12A 0.8507(12) 0.7726(3) -0.0172(8) 0.015(2) Uani d P 0.419(13) A 1
    H H12A 0.7749 0.8 -0.0659 0.018 Uiso calc PR 0.419(13) A 1
    C C13A 1.0368(13) 0.7766(3) 0.0062(10) 0.022(2) Uani d P 0.419(13) A 1
    H H13A 1.116 0.7498 0.0546 0.027 Uiso calc PR 0.419(13) A 1
    H H13B 1.0932 0.8063 -0.0253 0.027 Uiso calc PR 0.419(13) A 1
    C C11B 0.8206(11) 0.7163(3) 0.0505(9) 0.0170(14) Uani d P 0.581(13) A 2
    C C12B 0.9662(8) 0.7536(2) 0.0446(6) 0.0183(17) Uani d P 0.581(13) A 2
    H H12B 1.0946 0.7477 0.1006 0.022 Uiso calc PR 0.581(13) A 2
    C C13B 0.9232(10) 0.7954(3) -0.0371(7) 0.0249(18) Uani d P 0.581(13) A 2
    H H13C 0.7951 0.8016 -0.0934 0.03 Uiso calc PR 0.581(13) A 2
    H H13D 1.0202 0.8196 -0.04 0.03 Uiso calc PR 0.581(13) A 2
    N N2 0.3376(4) 0.58267(10) 0.1480(4) 0.0267(6) Uani d . 1 . .
    C C21 0.2527(5) 0.55592(12) 0.2127(4) 0.0277(7) Uani d . 1 A .
    C C22 0.1436(5) 0.52268(13) 0.2946(4) 0.0288(7) Uani d . 1 . .
    H H22 0.0094 0.5279 0.2824 0.035 Uiso calc R 1 A .
loop_
    _atom_site_aniso_label
    _atom_site_aniso_U_11
    _atom_site_aniso_U_22
    _atom_site_aniso_U_33
    _atom_site_aniso_U_12
    _atom_site_aniso_U_13
    _atom_site_aniso_U_23
    Ru1 0.01229(11) 0.01244(12) 0.02730(13) -0.00135(9) 0.00074(8) 0.00569(10)
    Cl1 0.0245(4) 0.0659(7) 0.0537(6) 0.0169(4) 0.0029(4) 0.0357(5)
    Cl2 0.0281(4) 0.0196(4) 0.0208(3) -0.0016(3) -0.0026(3) 0.0012(3)
    C1 0.0391(18) 0.0215(16) 0.0185(14) 0.0115(14) -0.0093(13) -0.0031(12)
    C2 0.0191(14) 0.0326(19) 0.0292(16) 0.0094(13) -0.0074(12) -0.0133(14)
    C3 0.0209(16) 0.048(2) 0.051(2) -0.0056(16) 0.0036(15) -0.0299(19)
    C4 0.0284(17) 0.032(2) 0.066(2) -0.0121(16) 0.0226(17) -0.0284(19)
    C5 0.0253(16) 0.0136(15) 0.052(2) 0.0035(13) 0.0211(14) -0.0012(14)
    C6 0.0191(14) 0.0271(18) 0.0379(17) -0.0002(13) 0.0110(13) 0.0002(14)
    C7 0.042(2) 0.0281(19) 0.0309(17) -0.0093(16) 0.0109(15) -0.0038(14)
    C8 0.058(2) 0.030(2) 0.0201(15) 0.0067(18) 0.0004(15) -0.0025(14)
    C23 0.039(2) 0.0249(18) 0.045(2) -0.0067(16) 0.0227(16) -0.0051(16)
    N1 0.0380(16) 0.0328(17) 0.0196(12) -0.0209(14) 0.0030(11) 0.0011(12)
    C11A 0.016(5) 0.009(4) 0.015(4) 0.004(3) -0.001(3) 0.004(3)
    C12A 0.019(4) 0.011(4) 0.014(3) 0.000(3) 0.004(3) 0.000(3)
    C13A 0.020(5) 0.019(4) 0.026(4) -0.005(4) -0.001(3) 0.003(3)
    C11B 0.017(3) 0.016(4) 0.017(3) 0.007(3) -0.001(2) 0.000(2)
    C12B 0.014(3) 0.018(3) 0.021(3) -0.002(2) -0.001(2) -0.002(2)
    C13B 0.023(3) 0.029(4) 0.021(3) -0.005(3) 0.001(2) 0.001(3)
    N2 0.0216(13) 0.0173(14) 0.0450(16) -0.0011(11) 0.0155(12) -0.0004(12)
    C21 0.0246(16) 0.0177(16) 0.0448(19) -0.0023(13) 0.0163(14) -0.0074(14)
    C22 0.0235(16) 0.0261(18) 0.0420(18) -0.0075(14) 0.0191(14) -0.0071(15)
_geom_special_details
;
All e.s.d.'s (except the e.s.d. in the dihedral angle between two l.s. planes)
are estimated using the full covariance matrix. The cell e.s.d.'s are taken
into account individually in the estimation of e.s.d.'s in distances, angles
and torsion angles; correlations between e.s.d.'s in cell parameters are only
used when they are defined by crystal symmetry. An approximate (isotropic)
treatment of cell e.s.d.'s is used for estimating e.s.d.'s involving l.s.
planes.
;
loop_
    _geom_bond_atom_site_label_1
    _geom_bond_atom_site_label_2
    _geom_bond_site_symmetry_2
    _geom_bond_distance
    _geom_bond_publ_flag
    Ru1 N2 . 2.021(3) ?
    Ru1 N1 . 2.023(3) ?
    Ru1 C2 . 2.216(3) ?
    Ru1 C6 . 2.219(3) ?
    Ru1 C5 . 2.225(3) ?
    Ru1 C1 . 2.228(3) ?
    Ru1 Cl2 . 2.4035(8) ?
    Ru1 Cl1 . 2.4111(9) ?
    C1 C2 . 1.373(5) ?
    C1 C8 . 1.511(5) ?
    C1 H1 . 0.95 ?
    C2 C3 . 1.511(5) ?
    C2 H2 . 0.95 ?
    C3 C4 . 1.534(5) ?
    C3 H3A . 0.99 ?
    C3 H3B . 0.99 ?
    C4 C5 . 1.513(5) ?
    C4 H4A . 0.99 ?
    C4 H4B . 0.99 ?
    C5 C6 . 1.373(4) ?
    C5 H5 . 0.95 ?
    C6 C7 . 1.503(5) ?
    C6 H6 . 0.95 ?
    C7 C8 . 1.532(5) ?
    C7 H7A . 0.99 ?
    C7 H7B . 0.99 ?
    C8 H8A . 0.99 ?
    C8 H8B . 0.99 ?
    C23 C22 . 1.310(5) ?
    C23 H23A . 0.95 ?
    C23 H23B . 0.95 ?
    N1 C11B . 1.156(7) ?
    N1 C11A . 1.171(9) ?
    C11A C12A . 1.434(13) ?
    C12A C13A . 1.303(14) ?
    C12A H12A . 0.95 ?
    C13A H13A . 0.95 ?
    C13A H13B . 0.95 ?
    C11B C12B . 1.447(10) ?
    C12B C13B . 1.309(11) ?
    C12B H12B . 0.95 ?
    C13B H13C . 0.95 ?
    C13B H13D . 0.95 ?
    N2 C21 . 1.132(4) ?
    C21 C22 . 1.431(4) ?
    C22 H22 . 0.95 ?
loop_
    _geom_angle_atom_site_label_1
    _geom_angle_atom_site_label_2
    _geom_angle_atom_site_label_3
    _geom_angle_site_symmetry_1
    _geom_angle_site_symmetry_3
    _geom_angle
    _geom_angle_publ_flag
    N2 Ru1 N1 . . 164.62(11) ?
    N2 Ru1 C2 . . 78.32(13) ?
    N1 Ru1 C2 . . 112.03(13) ?
    N2 Ru1 C6 . . 114.26(11) ?
    N1 Ru1 C6 . . 77.28(12) ?
    C2 Ru1 C6 . . 94.29(12) ?
    N2 Ru1 C5 . . 79.02(11) ?
    N1 Ru1 C5 . . 113.25(12) ?
    C2 Ru1 C5 . . 80.06(12) ?
    C6 Ru1 C5 . . 35.98(11) ?
    N2 Ru1 C1 . . 114.32(13) ?
    N1 Ru1 C1 . . 76.67(12) ?
    C2 Ru1 C1 . . 36.00(13) ?
    C6 Ru1 C1 . . 80.07(12) ?
    C5 Ru1 C1 . . 87.62(12) ?
    N2 Ru1 Cl2 . . 84.11(8) ?
    N1 Ru1 Cl2 . . 84.59(9) ?
    C2 Ru1 Cl2 . . 89.67(9) ?
    C6 Ru1 Cl2 . . 161.63(9) ?
    C5 Ru1 Cl2 . . 161.70(8) ?
    C1 Ru1 Cl2 . . 92.95(9) ?
    N2 Ru1 Cl1 . . 83.67(8) ?
    N1 Ru1 Cl1 . . 86.52(9) ?
    C2 Ru1 Cl1 . . 161.43(10) ?
    C6 Ru1 Cl1 . . 88.96(9) ?
    C5 Ru1 Cl1 . . 92.18(10) ?
    C1 Ru1 Cl1 . . 161.56(10) ?
    Cl2 Ru1 Cl1 . . 92.97(3) ?
    C2 C1 C8 . . 124.3(3) ?
    C2 C1 Ru1 . . 71.52(18) ?
    C8 C1 Ru1 . . 112.0(2) ?
    C2 C1 H1 . . 117.9 ?
    C8 C1 H1 . . 117.9 ?
    Ru1 C1 H1 . . 86.4 ?
    C1 C2 C3 . . 124.1(3) ?
    C1 C2 Ru1 . . 72.48(17) ?
    C3 C2 Ru1 . . 110.6(2) ?
    C1 C2 H2 . . 118 ?
    C3 C2 H2 . . 118 ?
    Ru1 C2 H2 . . 86.9 ?
    C2 C3 C4 . . 113.9(3) ?
    C2 C3 H3A . . 108.8 ?
    C4 C3 H3A . . 108.8 ?
    C2 C3 H3B . . 108.8 ?
    C4 C3 H3B . . 108.8 ?
    H3A C3 H3B . . 107.7 ?
    C5 C4 C3 . . 114.9(3) ?
    C5 C4 H4A . . 108.6 ?
    C3 C4 H4A . . 108.6 ?
    C5 C4 H4B . . 108.6 ?
    C3 C4 H4B . . 108.6 ?
    H4A C4 H4B . . 107.5 ?
    C6 C5 C4 . . 122.6(3) ?
    C6 C5 Ru1 . . 71.78(19) ?
    C4 C5 Ru1 . . 112.4(2) ?
    C6 C5 H5 . . 118.7 ?
    C4 C5 H5 . . 118.7 ?
    Ru1 C5 H5 . . 85.9 ?
    C5 C6 C7 . . 124.3(3) ?
    C5 C6 Ru1 . . 72.24(19) ?
    C7 C6 Ru1 . . 110.7(2) ?
    C5 C6 H6 . . 117.8 ?
    C7 C6 H6 . . 117.8 ?
    Ru1 C6 H6 . . 87.1 ?
    C6 C7 C8 . . 114.3(3) ?
    C6 C7 H7A . . 108.7 ?
    C8 C7 H7A . . 108.7 ?
    C6 C7 H7B . . 108.7 ?
    C8 C7 H7B . . 108.7 ?
    H7A C7 H7B . . 107.6 ?
    C1 C8 C7 . . 115.6(3) ?
    C1 C8 H8A . . 108.4 ?
    C7 C8 H8A . . 108.4 ?
    C1 C8 H8B . . 108.4 ?
    C7 C8 H8B . . 108.4 ?
    H8A C8 H8B . . 107.4 ?
    C22 C23 H23A . . 120 ?
    C22 C23 H23B . . 120 ?
    H23A C23 H23B . . 120 ?
    C11B N1 Ru1 . . 169.3(5) ?
    C11A N1 Ru1 . . 161.6(6) ?
    N1 C11A C12A . . 170.1(10) ?
    C13A C12A C11A . . 123.5(9) ?
    C13A C12A H12A . . 118.3 ?
    C11A C12A H12A . . 118.3 ?
    C12A C13A H13A . . 120 ?
    C12A C13A H13B . . 120 ?
    H13A C13A H13B . . 120 ?
    N1 C11B C12B . . 173.7(8) ?
    C13B C12B C11B . . 120.9(7) ?
    C13B C12B H12B . . 119.6 ?
    C11B C12B H12B . . 119.6 ?
    C12B C13B H13C . . 120 ?
    C12B C13B H13D . . 120 ?
    H13C C13B H13D . . 120 ?
    C21 N2 Ru1 . . 171.8(3) ?
    N2 C21 C22 . . 179.2(3) ?
    C23 C22 C21 . . 122.0(3) ?
    C23 C22 H22 . . 119 ?
    C21 C22 H22 . . 119 ?
loop_
    _geom_torsion_atom_site_label_1
    _geom_torsion_atom_site_label_2
    _geom_torsion_atom_site_label_3
    _geom_torsion_atom_site_label_4
    _geom_torsion_site_symmetry_1
    _geom_torsion_site_symmetry_2
    _geom_torsion_site_symmetry_3
    _geom_torsion_site_symmetry_4
    _geom_torsion
    _geom_torsion_publ_flag
    N2 Ru1 C1 C2 . . . . -0.5(2) ?
    N1 Ru1 C1 C2 . . . . -169.1(2) ?
    C6 Ru1 C1 C2 . . . . 111.7(2) ?
    C5 Ru1 C1 C2 . . . . 76.3(2) ?
    Cl2 Ru1 C1 C2 . . . . -85.38(18) ?
    Cl1 Ru1 C1 C2 . . . . 166.0(2) ?
    N2 Ru1 C1 C8 . . . . -120.9(2) ?
    N1 Ru1 C1 C8 . . . . 70.5(3) ?
    C2 Ru1 C1 C8 . . . . -120.4(3) ?
    C6 Ru1 C1 C8 . . . . -8.7(2) ?
    C5 Ru1 C1 C8 . . . . -44.1(3) ?
    Cl2 Ru1 C1 C8 . . . . 154.2(2) ?
    Cl1 Ru1 C1 C8 . . . . 45.7(4) ?
    C8 C1 C2 C3 . . . . 1.1(5) ?
    Ru1 C1 C2 C3 . . . . -103.4(3) ?
    C8 C1 C2 Ru1 . . . . 104.5(3) ?
    N2 Ru1 C2 C1 . . . . 179.5(2) ?
    N1 Ru1 C2 C1 . . . . 11.4(2) ?
    C6 Ru1 C2 C1 . . . . -66.6(2) ?
    C5 Ru1 C2 C1 . . . . -99.8(2) ?
    Cl2 Ru1 C2 C1 . . . . 95.47(18) ?
    Cl1 Ru1 C2 C1 . . . . -166.1(2) ?
    N2 Ru1 C2 C3 . . . . -59.9(3) ?
    N1 Ru1 C2 C3 . . . . 132.0(3) ?
    C6 Ru1 C2 C3 . . . . 54.0(3) ?
    C5 Ru1 C2 C3 . . . . 20.8(3) ?
    C1 Ru1 C2 C3 . . . . 120.6(3) ?
    Cl2 Ru1 C2 C3 . . . . -144.0(3) ?
    Cl1 Ru1 C2 C3 . . . . -45.6(4) ?
    C1 C2 C3 C4 . . . . 50.4(5) ?
    Ru1 C2 C3 C4 . . . . -31.9(4) ?
    C2 C3 C4 C5 . . . . 27.1(5) ?
    C3 C4 C5 C6 . . . . -90.6(4) ?
    C3 C4 C5 Ru1 . . . . -8.5(4) ?
    N2 Ru1 C5 C6 . . . . -168.3(2) ?
    N1 Ru1 C5 C6 . . . . 1.9(2) ?
    C2 Ru1 C5 C6 . . . . 111.8(2) ?
    C1 Ru1 C5 C6 . . . . 76.3(2) ?
    Cl2 Ru1 C5 C6 . . . . 168.5(2) ?
    Cl1 Ru1 C5 C6 . . . . -85.2(2) ?
    N2 Ru1 C5 C4 . . . . 73.1(3) ?
    N1 Ru1 C5 C4 . . . . -116.6(2) ?
    C2 Ru1 C5 C4 . . . . -6.8(3) ?
    C6 Ru1 C5 C4 . . . . -118.5(4) ?
    C1 Ru1 C5 C4 . . . . -42.2(3) ?
    Cl2 Ru1 C5 C4 . . . . 49.9(5) ?
    Cl1 Ru1 C5 C4 . . . . 156.2(2) ?
    C4 C5 C6 C7 . . . . 2.2(5) ?
    Ru1 C5 C6 C7 . . . . -103.3(3) ?
    C4 C5 C6 Ru1 . . . . 105.5(3) ?
    N2 Ru1 C6 C5 . . . . 12.6(2) ?
    N1 Ru1 C6 C5 . . . . -178.2(2) ?
    C2 Ru1 C6 C5 . . . . -66.5(2) ?
    C1 Ru1 C6 C5 . . . . -99.7(2) ?
    Cl2 Ru1 C6 C5 . . . . -168.5(2) ?
    Cl1 Ru1 C6 C5 . . . . 95.1(2) ?
    N2 Ru1 C6 C7 . . . . 133.4(2) ?
    N1 Ru1 C6 C7 . . . . -57.4(2) ?
    C2 Ru1 C6 C7 . . . . 54.3(2) ?
    C5 Ru1 C6 C7 . . . . 120.8(3) ?
    C1 Ru1 C6 C7 . . . . 21.1(2) ?
    Cl2 Ru1 C6 C7 . . . . -47.7(4) ?
    Cl1 Ru1 C6 C7 . . . . -144.0(2) ?
    C5 C6 C7 C8 . . . . 51.7(5) ?
    Ru1 C6 C7 C8 . . . . -30.5(3) ?
    C2 C1 C8 C7 . . . . -87.3(4) ?
    Ru1 C1 C8 C7 . . . . -5.3(4) ?
    C6 C7 C8 C1 . . . . 24.1(4) ?
    N2 Ru1 N1 C11B . . . . 72(2) ?
    C2 Ru1 N1 C11B . . . . -157(2) ?
    C6 Ru1 N1 C11B . . . . -68(2) ?
    C5 Ru1 N1 C11B . . . . -69(2) ?
    C1 Ru1 N1 C11B . . . . -150(2) ?
    Cl2 Ru1 N1 C11B . . . . 115(2) ?
    Cl1 Ru1 N1 C11B . . . . 22(2) ?
    N2 Ru1 N1 C11A . . . . -101.0(15) ?
    C2 Ru1 N1 C11A . . . . 29.3(15) ?
    C6 Ru1 N1 C11A . . . . 118.8(15) ?
    C5 Ru1 N1 C11A . . . . 117.7(15) ?
    C1 Ru1 N1 C11A . . . . 36.2(15) ?
    Cl2 Ru1 N1 C11A . . . . -58.1(15) ?
    Cl1 Ru1 N1 C11A . . . . -151.4(15) ?
_iucr_refine_instructions_details
;
TITL mo_11cn_hc2_0m in P2(1)/c
CELL  0.71073   7.1079  26.8180   8.1555   90.000  101.408   90.000
ZERR     4.00   0.0008   0.0032   0.0010    0.000    0.002    0.000
LATT   1
SYMM  - X, 1/2 + Y, 1/2 - Z
SFAC  C    H    N    CL   RU
UNIT  56   72   8    8    4
MERG   2
FMAP   2
PLAN    4
SIZE     0.04   0.09   0.22
ACTA
BOND   $H
CONF
LIST   4
L.S.   4
TEMP  -173.10
WGHT    0.025400    2.234800
FVAR       0.12708   0.41909
RU1   5    0.505034    0.634032    0.065608    11.00000    0.01229    0.01244 =
         0.02730    0.00569    0.00074   -0.00135
CL1   4    0.753676    0.598832    0.278411    11.00000    0.02449    0.06588 =
         0.05371    0.03567    0.00286    0.01692
CL2   4    0.392928    0.688183    0.260700    11.00000    0.02808    0.01958 =
         0.02084    0.00115   -0.00256   -0.00164
C1    1    0.357078    0.677694   -0.154890    11.00000    0.03907    0.02150 =
         0.01847   -0.00308   -0.00935    0.01152
AFIX  43
H1    2    0.386822    0.706428   -0.086556    11.00000   -1.20000
AFIX   0
C2    1    0.228918    0.644075   -0.112665    11.00000    0.01910    0.03258 =
         0.02917   -0.01330   -0.00740    0.00944
AFIX  43
H2    2    0.173939    0.651304   -0.018231    11.00000   -1.20000
AFIX   0
C3    1    0.169917    0.596297   -0.207088    11.00000    0.02089    0.04804 =
         0.05076   -0.02992    0.00359   -0.00557
AFIX  23
H3A   2    0.087975    0.604655   -0.316500    11.00000   -1.20000
H3B   2    0.091718    0.576249   -0.143583    11.00000   -1.20000
AFIX   0
C4    1    0.339313    0.564525   -0.237220    11.00000    0.02835    0.03217 =
         0.06574   -0.02842    0.02258   -0.01206
AFIX  23
H4A   2    0.301642    0.528963   -0.238748    11.00000   -1.20000
H4B   2    0.365067    0.572731   -0.349071    11.00000   -1.20000
AFIX   0
C5    1    0.522989    0.571273   -0.109095    11.00000    0.02533    0.01362 =
         0.05151   -0.00122    0.02107    0.00351
AFIX  43
H5    2    0.544684    0.550695   -0.012368    11.00000   -1.20000
AFIX   0
C6    1    0.659535    0.605951   -0.127073    11.00000    0.01911    0.02710 =
         0.03787    0.00020    0.01100   -0.00023
AFIX  43
H6    2    0.773282    0.607225   -0.043371    11.00000   -1.20000
AFIX   0
C7    1    0.641029    0.642025   -0.270340    11.00000    0.04234    0.02810 =
         0.03087   -0.00377    0.01094   -0.00931
AFIX  23
H7A   2    0.650201    0.623264   -0.373010    11.00000   -1.20000
H7B   2    0.750333    0.665581   -0.247564    11.00000   -1.20000
AFIX   0
C8    1    0.453897    0.671985   -0.302901    11.00000    0.05763    0.03010 =
         0.02009   -0.00248    0.00043    0.00674
AFIX  23
H8A   2    0.481222    0.705655   -0.342145    11.00000   -1.20000
H8B   2    0.362714    0.655661   -0.394684    11.00000   -1.20000
AFIX   0
C23   1    0.223167    0.485254    0.386010    11.00000    0.03927    0.02487 =
         0.04464   -0.00514    0.02266   -0.00667
AFIX  93
H23A  2    0.357242    0.479522    0.399465    11.00000   -1.20000
H23B  2    0.146788    0.463842    0.438826    11.00000   -1.20000
AFIX   0
N1    3    0.692111    0.689776    0.049132    11.00000    0.03802    0.03281 =
         0.01964    0.00109    0.00299   -0.02093
PART    1
C11A  1    0.754320    0.729076    0.026693    21.00000    0.01566    0.00892 =
         0.01491    0.00379   -0.00066    0.00356
C12A  1    0.850713    0.772594   -0.017227    21.00000    0.01916    0.01103 =
         0.01437   -0.00014    0.00356   -0.00024
AFIX  43
H12A  2    0.774874    0.799965   -0.065942    21.00000   -1.20000
AFIX   0
C13A  1    1.036776    0.776572    0.006156    21.00000    0.01985    0.01852 =
         0.02583    0.00303   -0.00111   -0.00526
AFIX  93
H13A  2    1.116003    0.749758    0.054642    21.00000   -1.20000
H13B  2    1.093237    0.806286   -0.025279    21.00000   -1.20000
AFIX   0
PART    2
C11B  1    0.820632    0.716316    0.050529   -21.00000    0.01664    0.01574 =
         0.01683   -0.00005   -0.00110    0.00686
C12B  1    0.966170    0.753623    0.044556   -21.00000    0.01383    0.01798 =
         0.02116   -0.00182   -0.00105   -0.00166
AFIX  43
H12B  2    1.094594    0.747692    0.100620   -21.00000   -1.20000
AFIX   0
C13B  1    0.923240    0.795439   -0.037070   -21.00000    0.02306    0.02934 =
         0.02103    0.00139    0.00147   -0.00457
AFIX  93
H13C  2    0.795103    0.801612   -0.093410   -21.00000   -1.20000
H13D  2    1.020220    0.819615   -0.039968   -21.00000   -1.20000
AFIX   0
PART 0
N2    3    0.337570    0.582667    0.148031    11.00000    0.02157    0.01726 =
         0.04502   -0.00041    0.01549   -0.00110
C21   1    0.252739    0.555924    0.212680    11.00000    0.02458    0.01770 =
         0.04477   -0.00744    0.01631   -0.00234
C22   1    0.143625    0.522676    0.294648    11.00000    0.02350    0.02615 =
         0.04203   -0.00713    0.01905   -0.00746
AFIX  43
H22   2    0.009380    0.527913    0.282409    11.00000   -1.20000
HKLF    4  1.0  1.00  0.00  0.00  0.00  1.00  0.00  0.00  0.00  1.00
REM  mo_11cn_hc2_0m in P2(1)/c
REM R1 =  0.0330 for   3093 Fo > 4sig(Fo)  and  0.0449 for all   3776 data
REM    200 parameters refined using      0 restraints
END
WGHT      0.0254      2.2348
REM Highest difference peak  1.144,  deepest hole -1.110,  1-sigma level  0.105
Q1    1   0.7880  0.5918  0.2205  11.00000  0.05    1.14
Q2    1   0.7871  0.6137  0.3236  11.00000  0.05    1.00
Q3    1   0.6886  0.5897  0.2651  11.00000  0.05    0.80
Q4    1   0.7263  0.5803  0.2985  11.00000  0.05    0.67
;
