# Supplementary material for: Bis(acrylonitrile-κN)dichlorido(η4-cyclo­octa-1,5-diene)ruthenium(II)
Source: Acta Crystallogr Sect E Struct Rep Online. 2011 Sep 14;67(Pt 10):m1335. doi: 10.1107/S1600536811035380 (PMC3201466; doi:10.1107/S1600536811035380)
Supplement: Supplementary file 2 [file e-67-m1335-Isup2.hkl]

#
# h,k,l, Fc-squared, Fo-squared, sigma(Fo-squared) and status flag
#
data_I
_shelx_title ' mo_11cn_hc2_0m in P2(1)/c'
_shelx_refln_list_code          4
_shelx_F_calc_maximum      251.92
_exptl_crystal_F_000       776.00
_reflns_d_resolution_high  0.7499
 
loop_
 _symmetry_equiv_pos_as_xyz
 'x, y, z'
 '-x, y+1/2, -z+1/2'
 '-x, -y, -z'
 'x, -y-1/2, z-1/2'
 
_cell_length_a     7.1079
_cell_length_b    26.8180
_cell_length_c     8.1555
_cell_angle_alpha  90.000
_cell_angle_beta  101.408
_cell_angle_gamma  90.000
 
_shelx_F_squared_multiplier     1.000
 
loop_
 _refln_index_h
 _refln_index_k
 _refln_index_l
 _refln_F_squared_calc
 _refln_F_squared_meas
 _refln_F_squared_sigma
 _refln_observed_status
   1   0   0    63462.80    61923.65   1592.06 o
   2   0   0      813.70      642.15     45.82 o
   3   0   0     7603.87     7215.34    230.36 o
   4   0   0    10403.11     9788.27    312.10 o
   5   0   0     4088.74     3850.41    167.81 o
   6   0   0     4539.17     4817.53    131.67 o
   7   0   0     7181.44     6979.41    285.47 o
   8   0   0     6386.85     6228.90    278.66 o
   9   0   0     2342.15     2502.33    176.48 o
   1   1   0       77.01       66.99      9.96 o
   2   1   0     2654.91     2880.00     74.21 o
   3   1   0     3465.05     3531.95     94.57 o
   4   1   0      209.43      158.55     28.48 o
   5   1   0      983.25      990.85     40.86 o
   6   1   0      729.47      734.38     35.56 o
   7   1   0      425.81      521.30     57.80 o
   8   1   0      356.84      358.31     54.92 o
   9   1   0      269.61      196.28     59.45 o
   0   2   0     1929.40     1644.69     50.78 o
   1   2   0      969.23     1002.11     17.74 o
   2   2   0     5194.20     5271.42     74.36 o
   3   2   0      203.57      272.22     28.48 o
   4   2   0      294.24      273.15     32.51 o
   5   2   0      136.67       82.47     17.17 o
   6   2   0        0.65        0.12      8.74 o
   7   2   0       39.01       42.04     24.94 o
   8   2   0        2.26       11.69     29.69 o
   9   2   0      304.26      353.42     59.94 o
   1   3   0      137.04       99.21      6.94 o
   2   3   0     3126.43     3087.77     42.42 o
   3   3   0        9.00        4.59     10.56 o
   4   3   0      562.37      626.93     19.72 o
   5   3   0     1745.98     1756.00     33.90 o
   6   3   0        7.21       16.23      9.52 o
   7   3   0      330.18      280.10     34.19 o
   8   3   0      174.84      190.84    104.03 o
   9   3   0      309.57      266.02     54.65 o
   0   4   0    48450.05    46696.62   1162.31 o
   1   4   0    49551.66    48056.34    686.52 o
   2   4   0     6451.49     6548.66     83.02 o
   3   4   0     9667.34     9623.27    119.29 o
   4   4   0    12921.69    12890.36    171.56 o
   5   4   0     7510.58     7613.00    103.02 o
   6   4   0     4424.00     4483.28    110.83 o
   7   4   0     6004.51     6281.27    146.50 o
   8   4   0     3869.54     3943.87    150.38 o
   9   4   0     1234.54     1246.83    101.80 o
   1   5   0       98.25      105.81      9.74 o
   2   5   0      307.91      346.31     16.98 o
   3   5   0       18.40       37.25      7.36 o
   4   5   0      562.13      578.88     22.94 o
   5   5   0      121.28      137.37     17.04 o
   6   5   0      369.20      394.63     41.26 o
   7   5   0      306.79      365.79     38.99 o
   8   5   0      255.15      250.62     49.25 o
   9   5   0      118.84      146.48     47.19 o
   0   6   0      912.16      741.85     42.73 o
   1   6   0     8590.51     8917.04    138.71 o
   2   6   0     5999.37     6358.40    122.18 o
   3   6   0     1332.01     1297.52     32.02 o
   4   6   0       73.18      104.39     14.48 o
   5   6   0       33.42       74.43     15.72 o
   6   6   0      296.88      308.82     33.27 o
   7   6   0      309.95      243.58     33.71 o
   8   6   0      251.54      249.43     74.00 o
   9   6   0      445.72      479.14     70.10 o
   1   7   0     9110.98     9143.82    263.56 o
   2   7   0     4357.10     4211.54     70.51 o
   3   7   0      337.67      415.53     35.58 o
   4   7   0      460.55      482.44     21.72 o
   5   7   0      472.25      475.84     30.30 o
   6   7   0      190.63      217.52     30.21 o
   7   7   0      670.26      681.73     52.38 o
   8   7   0        3.21       49.39     36.09 o
   9   7   0      694.30      763.52    120.75 o
   0   8   0     1551.07     1398.24     67.50 o
   1   8   0      577.83      502.33     22.39 o
   2   8   0     7889.25     7692.35    122.38 o
   3   8   0    19119.99    19593.20    378.84 o
   4   8   0    14519.30    14878.50    211.85 o
   5   8   0     5611.83     5699.99    114.68 o
   6   8   0     4772.54     4749.42     91.66 o
   7   8   0     3301.19     3257.95     89.38 o
   8   8   0     1998.26     2046.95     84.24 o
   1   9   0      356.77      362.94     21.05 o
   2   9   0     6130.16     6482.37    108.19 o
   3   9   0     5239.28     5890.18    178.34 o
   4   9   0      309.17      285.20     22.00 o
   5   9   0      433.90      425.50     31.84 o
   6   9   0      326.66      361.23     28.87 o
   7   9   0      167.96      193.35     29.23 o
   8   9   0       24.26        3.39     17.32 o
   0  10   0      243.89      315.81     38.39 o
   1  10   0     2671.66     2498.67     55.91 o
   2  10   0    10717.85    10701.14    305.60 o
   3  10   0     4408.13     4082.17     95.38 o
   4  10   0     3924.66     3970.55    103.00 o
   5  10   0     3417.21     3472.40     84.27 o
   6  10   0     2531.62     2617.07     76.69 o
   7  10   0      920.46      968.23     46.45 o
   8  10   0      542.14      528.77     38.64 o
   1  11   0     4276.17     4397.49     85.58 o
   2  11   0      203.88      261.13     18.41 o
   3  11   0     1884.77     1694.83     59.45 o
   4  11   0      194.10      204.14     25.58 o
   5  11   0      131.32      158.12     24.16 o
   6  11   0       10.36       20.46     15.00 o
   7  11   0        5.01       22.95     18.98 o
   8  11   0      740.14      771.30     46.21 o
   0  12   0     3352.43     2980.39    119.51 o
   1  12   0     5187.76     4952.62     96.01 o
   2  12   0     8480.85     7884.77    135.11 o
   3  12   0     7401.49     6918.34    116.55 o
   4  12   0     3380.92     3428.71    130.04 o
   5  12   0     3145.00     3224.96     96.67 o
   6  12   0     2474.61     2466.09     72.66 o
   7  12   0     2200.33     2125.86     69.71 o
   8  12   0     1278.21     1231.50     58.60 o
   1  13   0      263.30      316.45     24.13 o
   2  13   0      147.14      160.25     17.22 o
   3  13   0     5836.53     6105.68    127.86 o
   4  13   0      743.79      629.76     60.07 o
   5  13   0      888.92      860.00     50.75 o
   6  13   0      375.61      413.92     35.37 o
   7  13   0      925.84      892.86     50.45 o
   8  13   0       34.80      109.11     29.67 o
   0  14   0     2188.41     2187.76    105.27 o
   1  14   0     4858.49     4601.70     94.92 o
   2  14   0     6633.71     6733.15    148.77 o
   3  14   0     6655.41     6596.82    116.95 o
   4  14   0     4777.58     4452.31    164.72 o
   5  14   0     4739.26     4673.14    129.07 o
   6  14   0     4012.60     3931.30    178.45 o
   7  14   0     2354.03     2385.57     81.82 o
   8  14   0      620.81      660.19     56.81 o
   1  15   0      329.51      382.12     27.88 o
   2  15   0      900.87      865.49     35.62 o
   3  15   0      393.11      369.09     23.43 o
   4  15   0      461.79      505.30     56.97 o
   5  15   0       25.24       42.97     32.20 o
   6  15   0      139.16      114.13     33.67 o
   7  15   0      643.89      580.15     45.24 o
   8  15   0       69.63       70.75     31.89 o
   0  16   0     6094.33     5262.89    193.20 o
   1  16   0    11995.51    11833.82    284.71 o
   2  16   0     8439.93     8600.18    155.29 o
   3  16   0      597.25      565.13     29.37 o
   4  16   0      564.91      525.73     61.30 o
   5  16   0     1136.27     1114.74     60.29 o
   6  16   0     1321.08     1336.62     69.26 o
   7  16   0     1461.13     1521.66     66.02 o
   8  16   0      821.50      896.39     69.66 o
   1  17   0     1314.94     1324.11     48.61 o
   2  17   0      326.75      314.19     26.66 o
   3  17   0        5.09       11.24     11.81 o
   4  17   0        3.08        2.48     24.77 o
   5  17   0      506.08      499.18     46.75 o
   6  17   0      828.61      875.26     54.67 o
   7  17   0     1394.99     1305.12     77.12 o
   8  17   0      188.58      150.47     38.02 o
   0  18   0    12447.93    12546.35    387.64 o
   1  18   0     9268.48     9252.45    172.40 o
   2  18   0     7032.73     6871.15    156.63 o
   3  18   0     2565.34     2631.11     66.57 o
   4  18   0     1559.72     1673.80    102.79 o
   5  18   0     2699.42     2720.31    134.37 o
   6  18   0     2536.87     2424.28     81.85 o
   7  18   0     1848.00     1912.96    103.95 o
   8  18   0     1686.62     1637.88    108.37 o
   1  19   0        5.45       73.61     18.74 o
   2  19   0       98.57      147.14     26.04 o
   3  19   0        0.83        3.94     12.83 o
   4  19   0      660.50      514.59     68.12 o
   5  19   0       61.80       91.05     32.82 o
   6  19   0       63.62       47.28     22.71 o
   7  19   0       23.34       27.76     47.06 o
   0  20   0      897.17      817.68     98.46 o
   1  20   0     2200.42     2254.89     80.65 o
   2  20   0     3565.00     3748.16     92.12 o
   3  20   0     1681.38     1712.50     57.00 o
   4  20   0      256.09      243.98     52.02 o
   5  20   0     1258.55     1257.86     82.05 o
   6  20   0     1794.13     1670.08     70.50 o
   7  20   0      189.66      210.73     87.62 o
   1  21   0      214.31      256.14     25.14 o
   2  21   0      154.54      182.29     25.60 o
   3  21   0       43.38       37.69     16.33 o
   4  21   0      161.51      182.44     37.10 o
   5  21   0       85.12       62.78     31.03 o
   6  21   0      805.37      773.87     57.10 o
   7  21   0       57.44       34.33     33.01 o
   0  22   0     9843.70     9890.68    236.35 o
   1  22   0     8491.46     8442.88    147.55 o
   2  22   0     3403.45     3329.13     88.40 o
   3  22   0     3156.69     2983.54     94.03 o
   4  22   0     3184.33     2968.30    150.78 o
   5  22   0     1863.70     1880.18     92.20 o
   6  22   0     1533.79     1344.71     69.07 o
   7  22   0     1625.94     1436.24    162.55 o
   1  23   0       17.86       76.23     18.64 o
   2  23   0       39.63       67.66     18.75 o
   3  23   0      770.18      776.24     67.53 o
   4  23   0       96.34      103.05     33.94 o
   5  23   0        5.15       21.10     27.94 o
   6  23   0      316.30      379.36     63.87 o
   7  23   0       29.24       34.98     32.60 o
   0  24   0     1657.59     1589.59     79.24 o
   1  24   0        8.70       -1.94     21.27 o
   2  24   0     1438.87     1421.88     52.57 o
   3  24   0      356.22      313.60     52.64 o
   4  24   0      495.78      441.56     82.98 o
   5  24   0      871.80      834.96     75.65 o
   6  24   0      451.01      454.93     48.81 o
   1  25   0       53.04       64.89     19.45 o
   2  25   0       87.22       91.62     25.12 o
   3  25   0      407.91      370.29     50.50 o
   4  25   0      122.53      123.68     36.59 o
   5  25   0      108.13      113.51     38.08 o
   6  25   0       44.12      -10.87     27.00 o
   0  26   0     5608.53     6029.73    177.44 o
   1  26   0     2590.31     2814.99     79.27 o
   2  26   0     2630.75     2645.88     75.16 o
   3  26   0     5427.73     5150.58    168.41 o
   4  26   0     5732.17     5446.32    177.00 o
   5  26   0     3047.40     2952.19    127.39 o
   6  26   0     2221.16     2405.00    117.52 o
   1  27   0       30.22       41.00     20.42 o
   2  27   0      211.82      238.03     43.35 o
   3  27   0       66.76      178.92     40.30 o
   4  27   0        1.89      -36.84     36.84 o
   5  27   0       51.71       25.01     30.69 o
   6  27   0       32.89       57.63     36.90 o
   0  28   0       71.75       61.61     29.77 o
   1  28   0       84.54       38.81     21.03 o
   2  28   0      132.55      182.91     27.90 o
   3  28   0        0.51      -22.61     22.61 o
   4  28   0        1.83      -22.56     22.56 o
   5  28   0        0.34      -11.97     55.73 o
   1  29   0       12.73       28.76     19.76 o
   2  29   0      166.80      181.33     33.02 o
   3  29   0        8.11        1.32     28.13 o
   4  29   0        3.16        0.58     27.95 o
   5  29   0      118.51       42.60     36.12 o
   0  30   0     2176.24     2197.24    106.40 o
   1  30   0     2900.25     3073.38     89.49 o
   2  30   0     3243.90     3421.49    149.86 o
   3  30   0     3853.04     3798.90    151.05 o
   4  30   0     3555.81     3374.68    143.85 o
   5  30   0     3344.22     3160.58    191.34 o
   1  31   0      479.17      397.53     40.79 o
   2  31   0      269.21      349.55     55.81 o
   3  31   0      187.50      260.68     52.76 o
   4  31   0       87.45       61.99     37.21 o
   0  32   0       19.06       34.66     33.06 o
   1  32   0       73.01       71.90     25.39 o
   2  32   0       87.37      173.72     46.80 o
   3  32   0      354.11      343.42     59.46 o
   4  32   0      355.31      322.41     57.28 o
   1  33   0       62.23       56.37     27.24 o
   2  33   0       64.89       -2.42     35.40 o
   3  33   0      209.38      150.08     49.86 o
   0  34   0     3655.29     3797.23    152.98 o
   1  34   0     2749.89     3220.17    112.98 o
   2  34   0     2405.82     2842.29    136.14 o
   1  35   0        1.92       48.34     29.49 o
  -9   1   1      986.49     1075.92     97.63 o
  -8   1   1     1415.24     1560.19    100.69 o
  -7   1   1     2003.62     2036.02    177.10 o
  -6   1   1     4312.88     4496.33     98.02 o
  -5   1   1     8626.87     8885.99    160.63 o
  -4   1   1     4718.67     4484.50     87.90 o
  -3   1   1      799.33      741.72     25.13 o
  -2   1   1     3611.52     3690.85     57.38 o
  -1   1   1    19300.26    19483.58    194.84 o
   0   1   1    17173.62    16644.81    159.81 o
   1   1   1    14877.89    14383.06    122.67 o
   2   1   1    10543.98    10671.47     99.16 o
   3   1   1     9637.34     9503.88    118.83 o
   4   1   1     3193.94     3081.53     59.93 o
   5   1   1     1150.19     1196.89     42.52 o
   6   1   1     2692.53     2770.35     51.56 o
   7   1   1     1848.30     1850.77     60.45 o
   8   1   1      540.28      539.55     34.67 o
  -9   2   1      221.59      177.23     90.41 o
  -8   2   1      980.39     1168.74    142.11 o
  -7   2   1       26.98       -3.53     24.60 o
  -6   2   1     1209.28     1131.40     44.97 o
  -5   2   1       97.93      113.30     15.74 o
  -4   2   1     3123.83     3128.85     91.04 o
  -3   2   1      213.20      198.63     15.46 o
  -2   2   1      155.48      185.97     11.13 o
  -1   2   1     4090.18     4225.24     49.49 o
   0   2   1     4313.20     4601.55     48.50 o
   1   2   1      827.88      834.85     11.93 o
   2   2   1     1682.78     1734.80     21.47 o
   3   2   1     3835.33     3922.17     50.62 o
   4   2   1     4953.28     5228.41     66.61 o
   5   2   1      955.37      942.66     22.27 o
   6   2   1      156.38      162.01     14.54 o
   7   2   1     1629.38     1690.28     54.72 o
   8   2   1     2438.35     2284.03    182.98 o
   9   2   1     1183.74     1268.20    144.90 o
  -9   3   1     1911.72     1957.81    115.77 o
  -8   3   1     3044.63     3143.40    133.68 o
  -7   3   1     4208.43     4171.24    147.97 o
  -6   3   1     7399.91     7793.10    165.66 o
  -5   3   1     8393.17     9132.72    326.26 o
  -4   3   1     9011.63     9122.37    161.32 o
  -3   3   1     1656.59     1569.06     42.08 o
  -2   3   1      516.56      631.44     17.15 o
  -1   3   1    25007.69    24188.72    365.46 o
   0   3   1    26158.61    25982.24    329.22 o
   1   3   1     6718.47     6327.84     65.45 o
   2   3   1    12519.92    12556.06    117.02 o
   3   3   1    16330.50    16316.84    177.53 o
   4   3   1     4262.24     4107.89     55.67 o
   5   3   1     1343.65     1390.31     28.45 o
   6   3   1     1633.26     1795.72     47.48 o
   7   3   1     1219.55     1315.96     43.53 o
   8   3   1      565.22      643.60     67.96 o
   9   3   1      304.05      302.19     81.74 o
  -9   4   1      290.08      293.19     57.55 o
  -8   4   1        0.79       -6.03     30.61 o
  -7   4   1       12.09       18.60     33.44 o
  -6   4   1      224.83      198.29     38.35 o
  -5   4   1      192.19      233.49     22.85 o
  -4   4   1     1162.32     1136.54     74.96 o
  -3   4   1      434.47      484.70     18.31 o
  -2   4   1     2034.96     1987.12     31.84 o
  -1   4   1      123.15      149.18     10.71 o
   0   4   1      291.17      320.36     14.60 o
   1   4   1     4933.19     4962.57     63.98 o
   2   4   1     4452.58     4748.59     48.23 o
   3   4   1      234.67      291.98     12.82 o
   4   4   1     1926.03     1904.28     38.26 o
   5   4   1      111.53      103.08     12.74 o
   6   4   1      336.48      335.61     32.63 o
   7   4   1      115.25      129.20     19.85 o
   8   4   1       35.11       -8.49     29.18 o
  -9   5   1      743.28      844.95     88.45 o
  -8   5   1       74.19       45.04     35.30 o
  -7   5   1        7.38      -21.84     21.84 o
  -6   5   1      570.39      561.05     55.91 o
  -5   5   1     3729.65     3881.78    168.66 o
  -4   5   1     6141.56     6491.62    102.46 o
  -3   5   1     2628.34     2718.68     50.86 o
  -2   5   1     3948.83     3778.07     59.11 o
  -1   5   1    17338.81    17540.42    229.08 o
   0   5   1    12785.90    12341.51    164.17 o
   1   5   1      426.87      461.30     17.83 o
   2   5   1     9703.18    10282.14    131.03 o
   3   5   1     5159.52     5441.03     69.26 o
   4   5   1        8.05       15.97      7.91 o
   5   5   1      217.36      186.67     16.31 o
   6   5   1     2683.32     2665.98     63.51 o
   7   5   1     4248.51     4301.46     90.91 o
   8   5   1     1257.25     1232.84    121.99 o
  -9   6   1       16.26       20.67     37.93 o
  -8   6   1       12.83       29.16     15.00 o
  -7   6   1      413.39      411.16     29.01 o
  -6   6   1      218.93      234.32     27.35 o
  -5   6   1     1973.28     2017.93     46.49 o
  -4   6   1     5776.22     5831.29     95.50 o
  -3   6   1     1141.31     1160.49     26.01 o
  -2   6   1     2050.95     2113.56     39.62 o
  -1   6   1     3540.13     3505.59     57.46 o
   0   6   1       21.80        8.22     11.66 o
   1   6   1     1063.43      963.28     25.63 o
   2   6   1     2700.82     2557.97     45.91 o
   3   6   1     6143.72     5864.95     80.68 o
   4   6   1     6231.21     6180.78     80.39 o
   5   6   1     2747.41     2847.73     46.91 o
   6   6   1     1362.64     1380.88     34.94 o
   7   6   1     1496.69     1625.73     68.59 o
  -9   7   1     1848.51     1884.76    119.89 o
  -8   7   1     2843.57     2806.54     70.88 o
  -7   7   1     2769.57     2695.62     95.62 o
  -6   7   1     2853.87     2915.98     74.29 o
  -5   7   1     6987.68     7293.32    119.03 o
  -4   7   1     9683.17     9828.73    148.64 o
  -3   7   1    13459.11    13805.96    264.01 o
  -2   7   1    22548.87    22717.88    336.36 o
  -1   7   1     3215.00     3132.23     61.55 o
   0   7   1     7476.22     7185.47    121.20 o
   1   7   1    10307.46     9882.63    138.69 o
   2   7   1     9493.30     9644.31    136.01 o
   3   7   1     5847.81     5788.41     81.53 o
   4   7   1     4899.91     4824.70     72.40 o
   5   7   1     3012.63     2937.85     54.68 o
   6   7   1     2323.86     2329.91     49.45 o
   7   7   1     2497.23     2619.56     69.01 o
  -9   8   1      154.77       86.04     43.91 o
  -8   8   1        7.60      -13.97     13.97 o
  -7   8   1       15.56       34.40     24.02 o
  -6   8   1      639.38      700.01     65.91 o
  -5   8   1      460.86      424.12     36.65 o
  -4   8   1      116.83      109.15     14.00 o
  -3   8   1      595.58      606.48     24.14 o
  -2   8   1     5508.35     5348.99     83.47 o
  -1   8   1      108.73       95.89     13.11 o
   0   8   1     1261.96     1363.69     46.53 o
   1   8   1      533.80      621.92     23.22 o
   2   8   1     4389.83     4321.58     72.26 o
   3   8   1     3052.60     3039.07     57.77 o
   4   8   1      113.92      107.74     14.30 o
   5   8   1      503.28      491.44     25.21 o
   6   8   1     2520.43     2605.22     68.06 o
   7   8   1        2.58       -4.95     14.71 o
   8   8   1       14.73       32.20     20.43 o
  -9   9   1      301.92      244.65     57.66 o
  -8   9   1        4.13        9.69     17.43 o
  -7   9   1       43.95       28.07     17.60 o
  -6   9   1      380.06      387.09     30.66 o
  -5   9   1     2088.33     2109.05     61.48 o
  -4   9   1      998.51     1055.35     40.41 o
  -3   9   1        3.10       11.63      7.61 o
  -2   9   1       83.80       56.93     10.24 o
  -1   9   1     4930.18     4930.05     91.30 o
   0   9   1       13.30        7.96     10.43 o
   1   9   1      167.80      154.98     28.06 o
   2   9   1     2323.53     2240.32     49.78 o
   3   9   1     2353.90     2481.22     60.12 o
   4   9   1       41.74       24.10      9.61 o
   5   9   1       99.15      135.52     16.24 o
   6   9   1      746.31      875.32     41.18 o
   7   9   1     1066.13     1180.80     50.60 o
   8   9   1      209.10      220.87     32.82 o
  -9  10   1        4.42       31.50     21.79 o
  -8  10   1        4.39       27.46     17.33 o
  -7  10   1       26.75       35.91     18.75 o
  -6  10   1     1340.81     1248.24     50.90 o
  -5  10   1     1934.36     2042.61     62.26 o
  -4  10   1     1462.74     1551.15     88.46 o
  -3  10   1     3710.72     3737.16     64.95 o
  -2  10   1     3085.36     3093.46     96.24 o
  -1  10   1      513.39      471.76     26.17 o
   0  10   1      902.05      931.18     34.07 o
   1  10   1      625.11      557.73     29.82 o
   2  10   1     4320.91     4402.49     88.62 o
   3  10   1     5696.93     5744.45    136.92 o
   4  10   1     1600.28     1581.47     49.71 o
   5  10   1     1602.58     1727.73     54.62 o
   6  10   1     1947.79     1864.20     58.99 o
   7  10   1      990.32     1091.86     50.51 o
   8  10   1      408.57      479.81     49.54 o
  -8  11   1     3046.74     3031.76     80.34 o
  -7  11   1     3925.15     4005.26    104.24 o
  -6  11   1     1210.34     1262.87     52.99 o
  -5  11   1     1932.18     2050.88     63.73 o
  -4  11   1    12872.27    12822.52    273.40 o
  -3  11   1    27676.92    26239.46    347.57 o
  -2  11   1    16589.60    15656.08    245.34 o
  -1  11   1     8148.59     7776.16    136.45 o
   0  11   1    10338.77     9811.51    167.08 o
   1  11   1    14779.52    14788.48    239.52 o
   2  11   1     3940.11     3753.36    158.18 o
   3  11   1     4981.66     4743.39     95.32 o
   4  11   1     7264.99     7135.18    137.12 o
   5  11   1     5625.60     5760.95    120.21 o
   6  11   1     3056.42     2963.62     79.71 o
   7  11   1     2584.60     2863.85    120.88 o
   8  11   1     2354.42     2319.41     86.20 o
  -8  12   1      186.98      221.76     30.92 o
  -7  12   1       64.24       53.66     21.97 o
  -6  12   1     1340.77     1376.57     55.89 o
  -5  12   1      421.51      466.26     59.40 o
  -4  12   1      335.36      325.66     29.18 o
  -3  12   1     1529.09     1533.67     41.63 o
  -2  12   1     1819.19     1937.44     50.16 o
  -1  12   1       35.44       26.03     11.96 o
   0  12   1     1883.04     1990.05     60.24 o
   1  12   1       81.91      113.70     17.24 o
   2  12   1     1075.79     1066.64     40.21 o
   3  12   1     1962.85     1854.02     59.84 o
   4  12   1     2299.11     2237.37     63.38 o
   5  12   1     3359.76     3298.17     83.58 o
   6  12   1     1659.04     1629.85     58.31 o
   7  12   1      228.20      186.92     32.65 o
   8  12   1        4.26       24.67     23.80 o
  -8  13   1      143.80      159.69     28.67 o
  -7  13   1      150.08       70.18     56.04 o
  -6  13   1      364.07      383.13     35.35 o
  -5  13   1      154.01      125.33     25.40 o
  -4  13   1      142.59      121.98     23.22 o
  -3  13   1     1379.70     1456.27     41.82 o
  -2  13   1      323.58      334.04     26.63 o
  -1  13   1       94.44       96.94     17.30 o
   0  13   1        3.76       10.76     13.63 o
   1  13   1      316.01      300.04     25.76 o
   2  13   1      745.17      737.02     35.60 o
   3  13   1      152.60      164.02     20.32 o
   4  13   1       15.74       14.34     14.10 o
   5  13   1        0.54        7.38     15.00 o
   6  13   1        4.72       19.49     16.97 o
   7  13   1      346.16      394.25     43.66 o
   8  13   1      303.33      313.72     41.92 o
  -8  14   1        1.20      -16.25     20.70 o
  -7  14   1       11.98       33.04     24.97 o
  -6  14   1        4.46       -5.80     18.90 o
  -5  14   1        6.79       -5.63     30.65 o
  -4  14   1       30.73       26.51     14.24 o
  -3  14   1      683.70      662.93     40.80 o
  -2  14   1      677.81      613.12     31.80 o
  -1  14   1      935.89      884.11     49.37 o
   0  14   1     2483.23     2528.13     66.49 o
   1  14   1     4335.45     4242.27     94.18 o
   2  14   1     2951.16     2811.13     72.33 o
   3  14   1      691.45      828.54     57.38 o
   4  14   1      181.33      241.10     32.57 o
   5  14   1        0.59       10.80     24.15 o
   6  14   1      410.55      384.37     35.54 o
   7  14   1      866.47      858.08     62.86 o
   8  14   1      357.31      469.04     50.63 o
  -8  15   1     2966.50     2850.43    149.44 o
  -7  15   1     4887.09     5158.40    151.28 o
  -6  15   1     5308.54     5366.81    151.34 o
  -5  15   1     2772.75     2867.85     97.85 o
  -4  15   1     5092.85     5316.92    119.92 o
  -3  15   1    10824.05    10442.37    177.85 o
  -2  15   1     7288.52     6551.02    154.25 o
  -1  15   1     4218.92     3848.43     87.16 o
   0  15   1    12509.72    12230.69    211.14 o
   1  15   1    18044.12    17706.97    291.01 o
   2  15   1    10886.07    10596.90    190.29 o
   3  15   1     6007.44     5707.84     95.52 o
   4  15   1     9534.19     9427.25    221.42 o
   5  15   1     6707.91     6441.04    138.38 o
   6  15   1     2212.87     2235.73     73.96 o
   7  15   1      629.28      756.11     71.83 o
   8  15   1     1286.09     1364.21     78.47 o
  -8  16   1       41.55      -18.05     24.98 o
  -7  16   1        0.14      -22.34     22.34 o
  -6  16   1      537.77      619.08     54.30 o
  -5  16   1      808.23      841.54     79.88 o
  -4  16   1      163.04      233.33     44.59 o
  -3  16   1       70.92       55.31     14.43 o
  -2  16   1     2326.86     2416.52     64.51 o
  -1  16   1     2484.65     2540.06     68.17 o
   0  16   1      982.14      955.43     41.21 o
   1  16   1      669.26      729.74     54.38 o
   2  16   1     2603.34     2474.16     70.21 o
   3  16   1      791.77      789.87     30.07 o
   4  16   1      101.49       90.47     36.53 o
   5  16   1     1019.88      941.72     50.85 o
   6  16   1     2508.71     2356.90     84.53 o
   7  16   1      422.14      435.83     71.52 o
   8  16   1       89.84       94.97     48.92 o
  -8  17   1       23.92      -22.26     22.26 o
  -7  17   1       28.59       18.39     25.97 o
  -6  17   1      171.67      165.56     34.56 o
  -5  17   1      760.52      703.45     74.93 o
  -4  17   1      472.42      484.24     63.16 o
  -3  17   1        1.77      -11.32     11.36 o
  -2  17   1        8.68       42.32     14.90 o
  -1  17   1      412.84      463.83     45.25 o
   0  17   1      245.04      272.16     27.75 o
   1  17   1       12.34        2.91     15.95 o
   2  17   1      540.73      556.85     38.79 o
   3  17   1     1351.53     1460.66     41.15 o
   4  17   1       15.92       36.09     23.36 o
   5  17   1      374.66      363.34     35.25 o
   6  17   1      246.57      272.49     48.89 o
   7  17   1      471.99      431.80     57.28 o
  -8  18   1        2.86      -13.47     23.38 o
  -7  18   1        4.43      -23.33     23.33 o
  -6  18   1        1.15      -15.62     21.97 o
  -5  18   1      404.20      318.29     56.35 o
  -4  18   1      564.03      522.02     68.12 o
  -3  18   1       99.49      117.37     23.86 o
  -2  18   1      894.70      860.75     41.16 o
  -1  18   1      231.49      259.95     27.57 o
   0  18   1      153.39      142.60     21.94 o
   1  18   1      624.71      552.15     65.92 o
   2  18   1     1072.67     1149.13     40.09 o
   3  18   1      288.41      310.09     23.19 o
   4  18   1      137.20      178.28     34.50 o
   5  18   1      253.75      268.42     40.65 o
   6  18   1      868.93      916.81    132.83 o
   7  18   1       30.70       34.52     28.07 o
  -7  19   1     4029.14     3822.70    134.09 o
  -6  19   1     4068.92     3792.24    129.43 o
  -5  19   1     5289.49     5137.19    207.44 o
  -4  19   1     3489.94     3588.48    162.86 o
  -3  19   1     2509.96     2418.01     67.37 o
  -2  19   1     3932.84     3929.68    119.54 o
  -1  19   1     3291.56     3336.04    151.16 o
   0  19   1     7422.72     7254.22    205.68 o
   1  19   1    12615.25    12578.31    227.61 o
   2  19   1     6833.79     7134.20    124.55 o
   3  19   1     6254.25     6272.61    110.75 o
   4  19   1     6704.79     6265.54    175.88 o
   5  19   1     3236.14     3019.17    122.55 o
   6  19   1      850.89      819.45     69.35 o
   7  19   1      889.19     1023.52    107.44 o
  -7  20   1      301.01      374.08     50.29 o
  -6  20   1       31.18       43.56     27.66 o
  -5  20   1        2.93       31.58     32.20 o
  -4  20   1       38.71       18.58     33.44 o
  -3  20   1       73.29       40.85     16.21 o
  -2  20   1      927.30      864.64     45.89 o
  -1  20   1     3870.48     3744.77     94.99 o
   0  20   1     4847.73     4874.01    133.70 o
   1  20   1     4378.49     4683.13    112.59 o
   2  20   1     1624.23     1542.82     49.67 o
   3  20   1       35.45       48.15     17.22 o
   4  20   1      130.84      113.43     45.51 o
   5  20   1     1017.32     1081.46     58.43 o
   6  20   1      653.69      593.97     78.02 o
   7  20   1      310.90      270.56     48.01 o
  -7  21   1      481.79      494.70     49.34 o
  -6  21   1     1049.95     1003.96     76.84 o
  -5  21   1     1402.07     1445.92    106.51 o
  -4  21   1      767.16      779.00     86.07 o
  -3  21   1      147.34      126.91     21.77 o
  -2  21   1      444.28      504.25     38.30 o
  -1  21   1      719.76      865.86     63.38 o
   0  21   1     1245.07     1383.03     61.22 o
   1  21   1      676.31      671.23     46.34 o
   2  21   1     2930.49     3030.24     82.67 o
   3  21   1     2988.16     3254.93    269.37 o
   4  21   1      608.48      689.86     62.86 o
   5  21   1       69.35       79.04     52.64 o
   6  21   1        1.85       -5.63     27.11 o
   7  21   1      138.01      136.77     38.82 o
  -7  22   1       54.27       77.25     29.59 o
  -6  22   1      691.46      682.14     66.21 o
  -5  22   1       11.56       16.10     34.68 o
  -4  22   1      332.94      291.66     61.30 o
  -3  22   1       91.68       78.19     20.09 o
  -2  22   1      430.15      465.55     54.03 o
  -1  22   1      159.42      199.80     27.79 o
   0  22   1      217.26      305.24     33.56 o
   1  22   1       27.19       56.75     21.77 o
   2  22   1       26.31       11.58     15.19 o
   3  22   1       14.12        8.45     34.99 o
   4  22   1      325.21      247.37     43.97 o
   5  22   1     1144.04     1087.99    167.50 o
   6  22   1      725.51      678.91    104.65 o
   7  22   1       96.57       96.83     56.35 o
  -7  23   1     1348.13     1291.47     78.15 o
  -6  23   1     1939.25     1822.41     93.63 o
  -5  23   1     1775.70     1580.29    115.18 o
  -4  23   1     3660.04     3485.06    174.62 o
  -3  23   1     5652.53     5251.22    144.16 o
  -2  23   1     3778.39     3864.93    125.15 o
  -1  23   1     4388.54     4829.52    118.73 o
   0  23   1     4310.84     4493.57    115.19 o
   1  23   1     1856.36     1835.35     70.29 o
   2  23   1     1864.88     1900.76     59.04 o
   3  23   1     1594.35     1559.45     82.91 o
   4  23   1     1120.42     1161.84     84.34 o
   5  23   1     1394.96     1315.04     85.25 o
   6  23   1     1295.54     1321.10     95.46 o
  -7  24   1       15.89       22.29     42.11 o
  -6  24   1       21.74       44.20     31.74 o
  -5  24   1      397.75      290.42     64.40 o
  -4  24   1     1415.84     1376.56    108.37 o
  -3  24   1      344.16      293.95     38.09 o
  -2  24   1      672.83      695.47     64.20 o
  -1  24   1     1095.35     1183.53     64.70 o
   0  24   1      837.89      995.05     60.16 o
   1  24   1      524.09      645.22     41.65 o
   2  24   1      266.35      232.55     27.07 o
   3  24   1     1230.86     1207.03     86.38 o
   4  24   1     2206.46     2201.42    103.93 o
   5  24   1     1623.77     1648.23     97.68 o
   6  24   1      298.83      306.68     55.11 o
  -6  25   1      638.47      681.49     58.45 o
  -5  25   1     1098.77      959.20    108.37 o
  -4  25   1      959.37     1016.17    110.84 o
  -3  25   1      684.76      572.79     83.60 o
  -2  25   1     1192.04     1328.94     99.55 o
  -1  25   1     1783.45     1802.52     70.38 o
   0  25   1     1596.22     1700.70    144.71 o
   1  25   1      809.11      888.96     53.18 o
   2  25   1     1165.33     1129.42     64.44 o
   3  25   1     1913.93     1900.14     95.34 o
   4  25   1      964.00      985.28     82.08 o
   5  25   1      482.02      445.38     60.29 o
   6  25   1      632.76      555.45     67.49 o
  -6  26   1      139.51      117.83     40.16 o
  -5  26   1      167.90      188.87     57.59 o
  -4  26   1       36.27      -10.53     30.34 o
  -3  26   1       57.65       42.73     38.39 o
  -2  26   1       14.01       32.33     21.05 o
  -1  26   1      121.71      129.45     32.69 o
   0  26   1        1.66        0.53     18.92 o
   1  26   1        4.87       25.16     19.41 o
   2  26   1        4.25      -11.80     15.18 o
   3  26   1      146.46       87.35     34.35 o
   4  26   1      106.95      129.52     39.94 o
   5  26   1      279.96      234.61     47.57 o
   6  26   1      232.65      164.21     51.71 o
  -6  27   1      832.17      897.01     83.37 o
  -5  27   1      884.24      719.71     72.88 o
  -4  27   1     1605.01     1792.07    131.90 o
  -3  27   1     3819.55     3900.57    201.25 o
  -2  27   1     4986.84     4985.49    133.26 o
  -1  27   1     2453.45     2583.09     97.88 o
   0  27   1      983.35      935.05     53.29 o
   1  27   1     1062.78     1052.35     69.01 o
   2  27   1      423.43      444.43     43.44 o
   3  27   1      285.24      384.72     54.42 o
   4  27   1      607.74      765.60     82.36 o
   5  27   1      896.03      863.51     81.34 o
  -5  28   1      792.23      958.91     86.21 o
  -4  28   1     1053.77      861.36    107.75 o
  -3  28   1     1098.92     1131.35    125.09 o
  -2  28   1       92.18      126.50     28.57 o
  -1  28   1       14.63       46.96     20.89 o
   0  28   1       22.33       63.58     30.57 o
   1  28   1        0.50       14.72     19.11 o
   2  28   1      314.69      355.27     40.66 o
   3  28   1     1756.59     1633.09     98.73 o
   4  28   1     3145.23     3191.16    135.89 o
   5  28   1      899.78     1064.19    169.67 o
  -5  29   1      997.93     1009.67    106.51 o
  -4  29   1     2060.12     2149.47    111.20 o
  -3  29   1     2760.71     2858.39    157.29 o
  -2  29   1     3428.60     3551.32     94.38 o
  -1  29   1     4591.65     4616.33    121.04 o
   0  29   1     1855.32     1922.91     69.35 o
   1  29   1      361.96      471.84     40.73 o
   2  29   1      773.93      802.81     88.55 o
   3  29   1     1255.27     1146.34     93.37 o
   4  29   1      515.09      539.07     66.76 o
   5  29   1      668.84      656.07     83.29 o
  -5  30   1      164.31      145.64     44.59 o
  -4  30   1       40.62       26.94     36.23 o
  -3  30   1      113.55      108.54     38.94 o
  -2  30   1       50.42       63.32     27.88 o
  -1  30   1       35.25       46.61     23.54 o
   0  30   1      917.15     1124.31     62.45 o
   1  30   1      358.37      382.92     38.74 o
   2  30   1       49.80       47.72     32.24 o
   3  30   1      148.79      217.34     49.58 o
   4  30   1      258.77      212.86     48.29 o
  -4  31   1      688.03      696.35     78.83 o
  -3  31   1      373.59      468.19     65.52 o
  -2  31   1      677.44      741.45     58.50 o
  -1  31   1     1331.91     1355.81     97.42 o
   0  31   1      802.48      961.16     59.63 o
   1  31   1      412.97      456.36     61.40 o
   2  31   1     1092.91     1077.93     93.26 o
   3  31   1     1444.92     1543.54    113.94 o
   4  31   1     1114.65     1321.61    105.45 o
  -4  32   1      345.33      262.14     54.65 o
  -3  32   1       71.10       55.51     38.71 o
  -2  32   1       62.41      146.72     44.02 o
  -1  32   1      184.64      148.47     30.33 o
   0  32   1      262.15      226.11     33.87 o
   1  32   1      820.62      937.01     59.46 o
   2  32   1      988.94     1296.61    135.30 o
   3  32   1      467.91      286.93     93.50 o
  -3  33   1     1388.84     1490.98    344.30 o
  -2  33   1     1879.88     2132.29    246.15 o
  -1  33   1     1762.64     1734.51     75.95 o
   0  33   1     1498.93     1535.52     80.62 o
   1  33   1     2270.99     2776.28    102.96 o
   2  33   1     2124.90     2277.99    245.22 o
   3  33   1      886.22      734.25    169.67 o
  -2  34   1       26.42        7.26     35.68 o
  -1  34   1        9.88       22.36     23.24 o
   0  34   1       19.62       55.29     27.84 o
   1  34   1        7.39       16.32     34.29 o
   2  34   1       38.86       51.97     38.45 o
  -1  35   1      297.55      259.17     44.29 o
   0  35   1      245.24      336.99     57.17 o
   1  35   1      304.51      397.78     63.39 o
  -9   0   2      971.78     1057.04    142.42 o
  -8   0   2       59.82       65.64     50.16 o
  -7   0   2     2255.12     2273.84    152.33 o
  -6   0   2     4934.34     5631.34    242.74 o
  -5   0   2     7474.35     8330.80    205.28 o
  -4   0   2    13408.25    13909.08    281.06 o
  -3   0   2    10673.10    10729.58    351.73 o
  -2   0   2    14416.67    14281.16    223.91 o
  -1   0   2     1431.83     1366.83     58.81 o
   0   0   2     1114.78     1346.34     48.19 o
   1   0   2      200.77      295.32     17.37 o
   2   0   2    20788.33    21829.40    325.22 o
   3   0   2     7714.26     8058.59    115.85 o
   4   0   2     3916.50     3912.24     71.95 o
   5   0   2     7177.13     7652.31    115.85 o
   6   0   2     5510.41     5501.42    109.38 o
   7   0   2      849.68      792.68     74.31 o
   8   0   2       69.95      125.09     28.48 o
  -9   1   2      724.77      889.91     93.48 o
  -8   1   2      758.47      865.41     83.34 o
  -7   1   2      320.87      350.96     51.85 o
  -6   1   2     2230.75     2283.83    102.00 o
  -5   1   2     4650.82     4824.73     86.15 o
  -4   1   2     1546.06     1569.55     40.76 o
  -3   1   2        0.71       -6.67      6.67 o
  -2   1   2     2215.82     2189.44     38.00 o
  -1   1   2      272.46      263.48     14.22 o
   0   1   2     3556.46     3261.78     54.33 o
   1   1   2    17221.61    16810.67    178.98 o
   2   1   2    14733.83    15409.38    165.91 o
   3   1   2    11815.71    11791.32    121.74 o
   4   1   2     4982.57     5144.37     57.98 o
   5   1   2     1736.47     1813.31     29.32 o
   6   1   2     1944.36     1901.24     38.43 o
   7   1   2     1030.21     1075.08     37.02 o
   8   1   2      204.26      176.54     22.98 o
  -9   2   2       21.22       25.60     21.52 o
  -8   2   2       35.73       23.11     30.42 o
  -7   2   2       18.20        1.31     38.39 o
  -6   2   2      185.83      206.49     46.75 o
  -5   2   2      766.78      725.13     29.00 o
  -4   2   2      430.79      443.58     22.52 o
  -3   2   2       88.73       85.15     11.21 o
  -2   2   2       20.85       23.41      6.74 o
  -1   2   2     2409.22     2311.07     35.18 o
   0   2   2     6157.63     5921.48     65.32 o
   1   2   2     6559.45     6773.77     79.17 o
   2   2   2     5133.53     5609.06     62.89 o
   3   2   2      175.42      188.00     11.28 o
   4   2   2     2003.01     2090.59     30.41 o
   5   2   2      596.24      687.51     18.22 o
   6   2   2      267.08      284.67     19.96 o
   7   2   2        1.06       -8.06     13.14 o
   8   2   2        1.82        0.94     15.06 o
  -9   3   2      348.02      418.11     38.50 o
  -8   3   2      107.08      138.97     48.66 o
  -7   3   2       12.81        3.50     26.70 o
  -6   3   2      120.58      164.43     46.44 o
  -5   3   2     3021.94     3274.52     88.66 o
  -4   3   2      484.39      519.75     23.99 o
  -3   3   2        2.09       -6.15      6.15 o
  -2   3   2     4109.27     3969.69     57.52 o
  -1   3   2    10077.94    10270.67    116.01 o
   0   3   2      352.43      288.77     12.03 o
   1   3   2      616.43      565.06     16.10 o
   2   3   2     2120.69     2094.80     29.80 o
   3   3   2     2025.06     1909.87     29.08 o
   4   3   2      406.53      450.85     15.03 o
   5   3   2      246.39      308.67     15.05 o
   6   3   2     1931.39     2005.73     47.16 o
   7   3   2     2660.13     2671.38     66.30 o
   8   3   2      750.54      702.97     38.68 o
  -9   4   2     1151.59     1233.24     59.40 o
  -8   4   2     1235.14     1255.76     75.15 o
  -7   4   2     1722.33     1735.53     94.83 o
  -6   4   2     4956.40     5250.97    116.31 o
  -5   4   2     5767.03     6447.09     94.57 o
  -4   4   2     3945.82     4053.11     66.28 o
  -3   4   2     9827.08     9874.17    128.61 o
  -2   4   2    11850.28    11873.99    145.79 o
  -1   4   2     3724.86     3540.85     52.98 o
   0   4   2        9.19        0.32      6.29 o
   1   4   2    16209.86    16133.89    174.06 o
   2   4   2    13044.65    13453.71    147.44 o
   3   4   2     4099.71     4078.68     52.76 o
   4   4   2     1068.43     1008.06     43.55 o
   5   4   2     2848.40     2978.65     72.71 o
   6   4   2     1921.24     1980.22     48.89 o
   7   4   2      672.78      585.99     36.23 o
   8   4   2      420.93      531.44     47.37 o
  -9   5   2     1423.02     1578.56     67.57 o
  -8   5   2      928.17      967.41     50.31 o
  -7   5   2      922.15      888.49     58.99 o
  -6   5   2     2104.57     2212.76     68.69 o
  -5   5   2     2763.37     3155.50     56.83 o
  -4   5   2     2002.77     2151.03     42.27 o
  -3   5   2     4667.95     4792.60     73.29 o
  -2   5   2    10550.68    10316.11    145.78 o
  -1   5   2    22545.76    23005.59    330.64 o
   0   5   2     3746.90     3771.14     61.52 o
   1   5   2     3714.14     3449.42     47.70 o
   2   5   2    18216.73    17901.17    192.50 o
   3   5   2    10718.49    10827.73    114.16 o
   4   5   2     4473.63     4689.42     57.58 o
   5   5   2     5870.96     5935.72     76.24 o
   6   5   2     3529.92     3430.01     68.03 o
   7   5   2      977.32      996.94     48.01 o
   8   5   2      988.74      946.53     50.78 o
  -9   6   2      155.30      124.51     28.16 o
  -8   6   2      872.42      903.34     49.29 o
  -7   6   2      303.30      359.36     34.05 o
  -6   6   2       92.97       76.15     26.85 o
  -5   6   2     1483.43     1541.11     66.55 o
  -4   6   2     2824.74     2922.33     64.42 o
  -3   6   2      108.97      104.04     10.53 o
  -2   6   2       33.24       31.87      9.51 o
  -1   6   2     6733.73     7140.07    106.57 o
   0   6   2      484.97      546.27     22.46 o
   1   6   2     4676.63     4972.49     70.41 o
   2   6   2     5197.25     5197.68     68.73 o
   3   6   2     1410.25     1358.47     27.48 o
   4   6   2     4169.46     4131.74     57.24 o
   5   6   2     1459.73     1437.10     38.93 o
   6   6   2      148.33      175.59     27.62 o
   7   6   2      309.21      378.70     30.59 o
   8   6   2        6.19        2.71     17.01 o
  -9   7   2      383.74      427.15     40.39 o
  -8   7   2       65.24       57.01     24.22 o
  -7   7   2      370.49      374.09     37.53 o
  -6   7   2      172.68      187.90     35.99 o
  -5   7   2     1054.23     1244.07     52.91 o
  -4   7   2       28.93       43.45     11.11 o
  -3   7   2      310.19      300.39     18.09 o
  -2   7   2    13787.64    14287.64    197.13 o
  -1   7   2    12274.17    12375.31    154.04 o
   0   7   2      275.96      293.78     18.35 o
   1   7   2     2941.84     3141.67     58.23 o
   2   7   2       52.98       34.11      8.86 o
   3   7   2      241.00      275.84     14.07 o
   4   7   2        0.35        1.37      8.25 o
   5   7   2       42.50       38.23     12.21 o
   6   7   2     1313.86     1383.88     41.26 o
   7   7   2     2402.10     2399.14     65.56 o
   8   7   2      377.22      304.05     39.63 o
  -9   8   2     2364.74     2297.26     81.49 o
  -8   8   2     3090.01     3179.43     93.60 o
  -7   8   2     2710.72     2776.90     82.53 o
  -6   8   2     1896.07     1966.99     64.12 o
  -5   8   2     2468.01     2656.14     89.11 o
  -4   8   2     3704.71     3897.84     65.07 o
  -3   8   2     2102.31     1909.89     42.76 o
  -2   8   2     5574.91     5786.17     92.54 o
  -1   8   2    15729.65    15686.88    192.19 o
   0   8   2    17739.47    17633.87    238.56 o
   1   8   2    12157.54    11873.03    168.49 o
   2   8   2     8614.99     8320.04    125.32 o
   3   8   2     1620.74     1590.70     38.93 o
   4   8   2      230.87      194.22     20.94 o
   5   8   2        1.48       22.19     14.18 o
   6   8   2      334.28      296.42     33.23 o
   7   8   2      477.30      514.59     39.99 o
   8   8   2      820.56      751.13     58.21 o
  -9   9   2      258.49      367.64     39.74 o
  -8   9   2     1186.52     1107.33     92.13 o
  -7   9   2     1640.96     1621.49     61.89 o
  -6   9   2      294.91      341.80     31.28 o
  -5   9   2      226.87      325.44     29.17 o
  -4   9   2     4090.06     4237.87    114.91 o
  -3   9   2    15141.44    15046.55    209.75 o
  -2   9   2    24818.12    23078.67    639.51 o
  -1   9   2    14618.99    14412.25    230.46 o
   0   9   2    11049.97    10982.80    158.29 o
   1   9   2     3591.00     3499.18     78.12 o
   2   9   2     1548.80     1472.16     38.50 o
   3   9   2     1248.97     1230.83     42.84 o
   4   9   2     4253.98     4420.93     80.67 o
   5   9   2     6655.54     6720.59    113.70 o
   6   9   2     4467.09     4365.09     97.77 o
   7   9   2     2579.63     2481.60     70.40 o
   8   9   2     2232.17     2093.64     96.60 o
  -9  10   2     1158.95     1133.40    119.64 o
  -8  10   2     2179.33     2202.04     78.26 o
  -7  10   2      422.16      460.00     42.01 o
  -6  10   2       20.01       20.48     16.75 o
  -5  10   2      136.68      160.67     22.31 o
  -4  10   2      746.04      783.30     29.36 o
  -3  10   2     1981.40     2004.49     45.67 o
  -2  10   2     1633.40     1549.02     39.86 o
  -1  10   2     4014.68     3967.42     93.13 o
   0  10   2     7083.75     7176.15    113.08 o
   1  10   2     1053.74      946.91     32.18 o
   2  10   2      534.72      511.06     26.41 o
   3  10   2     2593.38     2447.10     53.27 o
   4  10   2     1791.88     1748.97     45.51 o
   5  10   2       98.38       89.04     15.95 o
   6  10   2       24.47       32.36     17.04 o
   7  10   2      280.22      247.66     33.48 o
   8  10   2      380.89      345.53     46.44 o
  -9  11   2      146.20      192.68     33.74 o
  -8  11   2      132.20      137.88     28.98 o
  -7  11   2       68.15       35.25     21.24 o
  -6  11   2       31.38       25.84     18.64 o
  -5  11   2      845.19      983.00     48.51 o
  -4  11   2      147.61      146.94     18.23 o
  -3  11   2        1.48        7.44      9.04 o
  -2  11   2      579.61      633.73     31.82 o
  -1  11   2      117.34      155.93     18.27 o
   0  11   2       13.54       -6.37     22.52 o
   1  11   2      587.27      565.74     28.70 o
   2  11   2      172.06      164.19     19.19 o
   3  11   2     2390.44     2461.30     47.83 o
   4  11   2      666.50      690.82     31.55 o
   5  11   2       72.30       65.45     15.33 o
   6  11   2      130.67       89.78     21.02 o
   7  11   2       50.03       53.88     24.47 o
   8  11   2       21.47       29.72     29.10 o
  -8  12   2     1327.37     1367.84     68.19 o
  -7  12   2     2018.66     1938.65     93.51 o
  -6  12   2     2456.29     2463.47     78.62 o
  -5  12   2     2149.95     2239.55     71.28 o
  -4  12   2     3146.04     3010.30     61.03 o
  -3  12   2     4876.35     4592.97     82.90 o
  -2  12   2     4532.53     4377.77     89.96 o
  -1  12   2     5467.05     5500.71    132.85 o
   0  12   2     8425.77     8318.90    150.98 o
   1  12   2     3302.74     3052.11     65.51 o
   2  12   2      498.87      493.16     27.76 o
   3  12   2     1878.71     1913.58     48.95 o
   4  12   2     1673.24     1640.38     60.87 o
   5  12   2     1474.50     1349.75     44.26 o
   6  12   2      304.00      311.39     38.48 o
   7  12   2      322.33      282.40     38.06 o
   8  12   2      156.60      195.80     35.29 o
  -8  13   2      463.48      469.44     45.43 o
  -7  13   2     1766.04     1739.52     70.30 o
  -6  13   2     1612.32     1635.73     64.49 o
  -5  13   2      441.02      473.84     38.53 o
  -4  13   2     2607.80     2522.19     55.84 o
  -3  13   2    10060.06    10389.90    200.33 o
  -2  13   2     4443.14     4115.00     88.55 o
  -1  13   2     4254.87     4037.97    119.55 o
   0  13   2     6998.87     7203.86    147.48 o
   1  13   2     8058.05     7922.69    172.27 o
   2  13   2     2680.70     2622.15     60.62 o
   3  13   2      661.11      600.61     47.82 o
   4  13   2     2288.37     2368.64     58.28 o
   5  13   2     6317.14     6208.73    214.91 o
   6  13   2     3682.76     3567.70    114.71 o
   7  13   2      975.50     1023.12    117.96 o
   8  13   2     2992.55     2986.35    216.73 o
  -8  14   2     1888.48     1965.37     81.97 o
  -7  14   2      626.12      628.52     49.47 o
  -6  14   2      129.02       84.82     24.24 o
  -5  14   2      712.45      712.80     47.68 o
  -4  14   2     2664.18     2878.88     73.40 o
  -3  14   2     2424.48     2375.81     73.46 o
  -2  14   2     1269.56     1217.45     43.36 o
  -1  14   2     4612.22     4498.11     97.37 o
   0  14   2     8925.04     8917.48    164.09 o
   1  14   2     1857.81     1627.37     53.52 o
   2  14   2     2281.61     2192.10     64.18 o
   3  14   2     5705.27     5709.33    119.22 o
   4  14   2      496.18      518.32     35.89 o
   5  14   2        5.81       11.26     15.65 o
   6  14   2      127.37      144.57     32.11 o
   7  14   2      724.39      695.41     58.76 o
   8  14   2      364.93      379.59     57.59 o
  -8  15   2       40.09       48.72     31.52 o
  -7  15   2        0.29        3.43     22.84 o
  -6  15   2        0.77        4.11     18.78 o
  -5  15   2       51.27       35.30     29.10 o
  -4  15   2      186.90      256.26     39.63 o
  -3  15   2       15.29       39.84     14.30 o
  -2  15   2     1875.54     2098.71     62.50 o
  -1  15   2     2694.68     2495.52     67.91 o
   0  15   2      390.21      325.57     29.02 o
   1  15   2       40.49       50.29     15.88 o
   2  15   2     2602.24     2516.06     98.35 o
   3  15   2      818.15      769.71     42.37 o
   4  15   2       22.93       32.44     16.57 o
   5  15   2      131.76      122.38     56.04 o
   6  15   2      423.70      437.47     48.65 o
   7  15   2      785.47      799.29     64.94 o
  -8  16   2      639.50      588.02     60.12 o
  -7  16   2      532.23      520.11     55.34 o
  -6  16   2      909.95      853.98    124.47 o
  -5  16   2     2907.10     2798.33    133.76 o
  -4  16   2     3106.80     3329.10     94.01 o
  -3  16   2     3419.77     3394.96     80.82 o
  -2  16   2     2232.18     2043.01     60.86 o
  -1  16   2      656.89      583.89     37.41 o
   0  16   2      968.71     1033.74     76.43 o
   1  16   2       20.38       10.58     12.93 o
   2  16   2       11.14        7.89     14.27 o
   3  16   2     1615.72     1590.27     57.25 o
   4  16   2     5503.72     5380.35    237.22 o
   5  16   2     2325.52     2202.65     91.99 o
   6  16   2      680.75      748.39     63.81 o
   7  16   2      155.26      150.50     93.20 o
  -8  17   2      773.01      712.45     66.69 o
  -7  17   2     2357.38     2499.55    147.69 o
  -6  17   2     2561.06     2562.53    103.32 o
  -5  17   2     1224.91     1109.05     86.69 o
  -4  17   2     2969.32     2964.86     89.69 o
  -3  17   2      545.57      549.33     35.52 o
  -2  17   2        9.28        5.10     13.07 o
  -1  17   2      725.29      724.16     42.89 o
   0  17   2     6746.25     6683.20    168.79 o
   1  17   2     9574.76     9549.07    185.11 o
   2  17   2     5374.71     5154.13    116.77 o
   3  17   2     2983.51     2960.82    106.31 o
   4  17   2     3442.22     3631.92    121.40 o
   5  17   2     4136.34     3988.92    134.06 o
   6  17   2     1168.85     1096.35    120.75 o
   7  17   2      939.80      976.73     74.96 o
  -8  18   2      595.29      688.66     97.53 o
  -7  18   2     1222.47     1278.30     80.50 o
  -6  18   2     1233.49     1162.09    157.60 o
  -5  18   2     4405.85     3896.86    172.77 o
  -4  18   2     6341.00     6405.35    154.54 o
  -3  18   2     2364.87     2419.84     68.82 o
  -2  18   2     1812.94     1911.71     62.18 o
  -1  18   2     3408.33     3404.27     99.76 o
   0  18   2     1120.81     1110.12     52.00 o
   1  18   2      403.70      457.75     37.94 o
   2  18   2     1581.24     1607.03     79.13 o
   3  18   2     2496.57     2724.33    102.97 o
   4  18   2     2957.51     3002.83    155.74 o
   5  18   2     1208.44     1265.22     77.09 o
   6  18   2      885.10      880.23     89.48 o
   7  18   2      988.55      828.50     71.97 o
  -8  19   2      228.98      249.99     47.45 o
  -7  19   2       53.20       36.37     28.20 o
  -6  19   2     1412.66     1366.65     81.22 o
  -5  19   2      980.41      780.86     86.07 o
  -4  19   2       74.98       45.00     26.32 o
  -3  19   2      248.92      277.81     40.23 o
  -2  19   2     1104.73     1098.11     47.65 o
  -1  19   2     2122.66     2183.82     71.17 o
   0  19   2      269.34      319.35     32.40 o
   1  19   2       98.67      147.14     24.25 o
   2  19   2     1099.91     1034.90     78.56 o
   3  19   2      761.89      740.47    115.80 o
   4  19   2       18.33       46.60     27.38 o
   5  19   2      351.38      356.50     76.48 o
   6  19   2      283.35      244.27     44.42 o
   7  19   2      325.32      303.32    132.52 o
  -7  20   2      146.21      175.63     53.56 o
  -6  20   2       52.45       49.34     29.55 o
  -5  20   2      142.26      193.82     52.02 o
  -4  20   2     1271.76     1382.76    102.17 o
  -3  20   2      582.48      555.29     38.96 o
  -2  20   2        0.81      -13.24     13.82 o
  -1  20   2     1191.48     1222.67     93.04 o
   0  20   2     1699.88     1775.28     64.91 o
   1  20   2      195.85      233.84     29.39 o
   2  20   2        6.29      -11.60     15.09 o
   3  20   2     1056.38     1132.36     73.31 o
   4  20   2     1371.39     1217.58     76.60 o
   5  20   2       74.18       93.91     32.87 o
   6  20   2        6.60       -6.16     27.79 o
   7  20   2      333.04      238.40     83.91 o
  -7  21   2     1155.53     1284.79     85.65 o
  -6  21   2     1107.48     1115.22     83.84 o
  -5  21   2     1875.19     1792.07    120.75 o
  -4  21   2      553.00      631.00     80.50 o
  -3  21   2     1279.99     1216.31     51.85 o
  -2  21   2     1188.11     1222.62     80.51 o
  -1  21   2     2554.66     2360.88    107.21 o
   0  21   2     3884.31     4184.15    107.78 o
   1  21   2     4447.01     4517.43    114.27 o
   2  21   2     3030.88     3122.29     92.62 o
   3  21   2     2240.59     2341.32     99.84 o
   4  21   2     3814.63     3803.38    134.69 o
   5  21   2     2380.17     2390.06    107.21 o
   6  21   2     1730.46     1653.80    178.34 o
  -7  22   2     1049.33      955.83     82.22 o
  -6  22   2     2435.43     2145.03    103.51 o
  -5  22   2     3041.50     2902.36    159.14 o
  -4  22   2     2894.54     2818.76    154.19 o
  -3  22   2     3724.74     3773.85     97.04 o
  -2  22   2     2749.38     2807.84     83.38 o
  -1  22   2     1759.48     1775.18     67.05 o
   0  22   2      879.38      913.95     56.23 o
   1  22   2      488.42      581.47     62.76 o
   2  22   2     1029.07     1059.42     61.28 o
   3  22   2     2216.22     2392.52    104.44 o
   4  22   2     1293.95     1300.98     82.72 o
   5  22   2     1564.95     1352.02     86.00 o
   6  22   2     1608.83     1481.73    115.80 o
  -7  23   2      504.95      521.72     74.93 o
  -6  23   2      329.19      298.47     66.88 o
  -5  23   2     1481.25     1587.72    117.65 o
  -4  23   2      387.32      481.77     75.55 o
  -3  23   2      488.93      543.00     41.80 o
  -2  23   2      261.63      219.40     30.24 o
  -1  23   2      325.73      404.79     39.51 o
   0  23   2      443.78      565.40     59.54 o
   1  23   2     1303.51     1318.33     64.16 o
   2  23   2     2401.35     2348.89     82.79 o
   3  23   2     2239.05     2151.42    113.01 o
   4  23   2     1953.09     1893.30     96.37 o
   5  23   2      319.03      266.38     84.22 o
   6  23   2      293.56      358.43     53.86 o
  -7  24   2      286.48      312.10     70.59 o
  -6  24   2        9.50       -9.91     37.15 o
  -5  24   2       19.57      -29.10     29.72 o
  -4  24   2       41.59       65.02     39.63 o
  -3  24   2        3.23      -20.13     20.13 o
  -2  24   2       63.97       31.22     19.86 o
  -1  24   2      239.32      243.66     32.64 o
   0  24   2     2041.52     2081.35     99.56 o
   1  24   2     1066.69     1217.19     61.16 o
   2  24   2      267.99      329.82     39.21 o
   3  24   2       29.18        4.78     24.16 o
   4  24   2       71.93       60.07     31.81 o
   5  24   2      272.16      235.69     46.07 o
   6  24   2       12.57       39.60     56.97 o
  -6  25   2      492.23      422.94     77.40 o
  -5  25   2      190.01      160.38     53.25 o
  -4  25   2     1323.50     1268.20    126.32 o
  -3  25   2     2178.05     1945.42     92.58 o
  -2  25   2     3189.66     3298.28     97.59 o
  -1  25   2     3855.58     4125.26    113.00 o
   0  25   2     3503.06     3734.90    107.85 o
   1  25   2      877.34      963.52     62.26 o
   2  25   2      372.34      382.22     33.49 o
   3  25   2     1250.70     1178.39     88.21 o
   4  25   2     1664.39     1663.62     98.20 o
   5  25   2     1416.67     1357.64     99.74 o
   6  25   2      928.32      817.98    105.58 o
  -6  26   2     1012.02      974.06    116.42 o
  -5  26   2      338.01      267.51     67.50 o
  -4  26   2      862.41      837.83    104.65 o
  -3  26   2     1485.44     1440.50     85.15 o
  -2  26   2     3886.33     3638.05    105.36 o
  -1  26   2     3378.94     3706.01    108.25 o
   0  26   2     1163.25     1178.74     68.88 o
   1  26   2     1928.41     1853.84    126.29 o
   2  26   2     3586.43     3717.49    116.38 o
   3  26   2      620.11      687.38     70.97 o
   4  26   2      182.34      225.83     82.05 o
   5  26   2      496.60      448.76     62.19 o
  -6  27   2       97.08       16.10     47.06 o
  -5  27   2      507.26      517.06     87.31 o
  -4  27   2      805.50      761.04    102.79 o
  -3  27   2     1088.36     1035.98    117.04 o
  -2  27   2     3125.09     3203.40     99.35 o
  -1  27   2     1397.84     1284.38     72.87 o
   0  27   2      225.60      251.55     36.83 o
   1  27   2      256.73      330.12     41.04 o
   2  27   2     1096.05     1006.66     96.60 o
   3  27   2     1752.55     1650.79    100.28 o
   4  27   2      773.86      741.01     75.81 o
   5  27   2      486.41      586.80     70.75 o
  -5  28   2       35.07       -4.33     37.77 o
  -4  28   2        0.60       14.86     37.15 o
  -3  28   2        1.15        8.05     36.53 o
  -2  28   2        8.52       23.93     22.88 o
  -1  28   2       76.16       73.26     26.55 o
   0  28   2        0.14        2.35     21.56 o
   1  28   2       17.34       68.69     26.93 o
   2  28   2        2.43       18.11     30.49 o
   3  28   2        4.78        4.35     31.52 o
   4  28   2       51.80       93.68     68.74 o
   5  28   2        0.00        1.08     33.49 o
  -5  29   2      509.67      577.13     93.50 o
  -4  29   2      527.17      526.97     91.03 o
  -3  29   2      372.39      513.97     89.79 o
  -2  29   2      831.15      863.26    117.92 o
  -1  29   2      923.23     1009.86     68.10 o
   0  29   2      667.83      896.00     65.90 o
   1  29   2     1117.46     1194.92     63.20 o
   2  29   2      478.88      477.75     63.70 o
   3  29   2      648.45      886.53     82.59 o
   4  29   2      788.34      735.44     77.31 o
  -5  30   2      619.69      488.58     91.03 o
  -4  30   2      392.37      330.05     79.26 o
  -3  30   2     1404.40     1505.98    150.47 o
  -2  30   2     2223.99     2213.31     85.79 o
  -1  30   2     1598.11     1751.85     77.81 o
   0  30   2     1689.88     1874.12     82.30 o
   1  30   2     2906.01     3047.33    106.88 o
   2  30   2     1476.92     1341.42    102.62 o
   3  30   2      705.79      749.05     79.95 o
   4  30   2      428.67      396.24     61.90 o
  -4  31   2      639.43      565.36     97.84 o
  -3  31   2     1350.92     1577.20    156.05 o
  -2  31   2     2072.19     2323.39    172.15 o
  -1  31   2     2330.56     2312.35    135.71 o
   0  31   2      615.09      697.00     60.42 o
   1  31   2      262.85      405.80     41.11 o
   2  31   2      673.75      811.81    200.94 o
   3  31   2      827.83      754.24     79.69 o
  -4  32   2        0.08       60.69     50.78 o
  -3  32   2       23.26      -33.44     33.44 o
  -2  32   2        2.91       45.47     34.68 o
  -1  32   2      157.31      129.01     56.29 o
   0  32   2      372.43      496.57     45.84 o
   1  32   2      333.22      491.63     52.35 o
   2  32   2       77.76       30.68     35.41 o
   3  32   2       82.52       -5.07     34.44 o
  -3  33   2        3.10      -17.96     39.01 o
  -2  33   2       49.11      -22.91     40.87 o
  -1  33   2        0.26      -20.57     20.57 o
   0  33   2      140.72      118.95     71.68 o
   1  33   2      131.84      182.54     52.64 o
   2  33   2      798.87      678.00     78.80 o
  -2  34   2      727.84      575.88     73.33 o
  -1  34   2      672.64      722.17     59.71 o
   0  34   2      884.55     1126.95     68.89 o
   1  34   2      627.25      606.67     93.50 o
  -1  35   2      651.04      409.32     92.89 o
   0  35   2     1275.34     1415.58    112.31 o
  -9   1   3      182.65      190.98     32.18 o
  -8   1   3      116.24      134.61     45.53 o
  -7   1   3       29.79        5.22     27.54 o
  -6   1   3       30.31       13.49     57.90 o
  -5   1   3       33.36       35.41     13.22 o
  -4   1   3     1800.91     1724.61     61.75 o
  -3   1   3     6241.85     6071.74     88.16 o
  -2   1   3      733.25      737.57     20.91 o
  -1   1   3        3.32       11.80      7.98 o
   0   1   3      851.05      720.01     20.97 o
   1   1   3     1562.79     1554.83     30.00 o
   2   1   3      171.81      191.94     15.41 o
   3   1   3       12.02       12.43      7.56 o
   4   1   3      431.22      486.87     22.40 o
   5   1   3      269.10      347.06     27.25 o
   6   1   3        5.01        2.49     14.32 o
   7   1   3       10.18       20.59     18.07 o
   8   1   3      273.42      323.62     34.15 o
  -9   2   3      864.56     1023.44     59.82 o
  -8   2   3      303.11      391.91     40.15 o
  -7   2   3     2912.65     2903.20    261.01 o
  -6   2   3    11103.75    11628.44    292.48 o
  -5   2   3     8059.85     8692.05    204.96 o
  -4   2   3     5182.51     5214.23    147.04 o
  -3   2   3    17185.38    16653.52    204.02 o
  -2   2   3    15682.78    15153.72    159.45 o
  -1   2   3     1514.56     1387.43     32.77 o
   0   2   3     3908.47     3412.45     45.81 o
   1   2   3    21029.89    20717.54    224.18 o
   2   2   3    17217.15    16781.02    202.61 o
   3   2   3     3614.61     3429.98     51.78 o
   4   2   3     3780.18     3900.27     71.22 o
   5   2   3     9563.19     9823.42    147.31 o
   6   2   3     7524.65     7787.94    144.48 o
   7   2   3     2081.81     2017.16     70.63 o
   8   2   3      953.06      977.72     75.24 o
  -9   3   3      292.04      236.36     35.57 o
  -8   3   3      550.72      634.42     49.40 o
  -7   3   3      180.71      169.75     41.47 o
  -6   3   3        2.95       -3.52     15.23 o
  -5   3   3      576.05      631.13     44.19 o
  -4   3   3     2301.23     2328.91     63.54 o
  -3   3   3     3019.18     3067.63     55.62 o
  -2   3   3     8284.39     8882.07    117.53 o
  -1   3   3    16402.97    16760.68    204.53 o
   0   3   3     1517.22     1383.37     27.61 o
   1   3   3        5.52       -4.63      6.91 o
   2   3   3      590.58      575.49     23.75 o
   3   3   3        7.82       28.53     11.14 o
   4   3   3      366.41      402.11     23.00 o
   5   3   3      371.04      453.32     39.24 o
   6   3   3      442.58      454.98     32.37 o
   7   3   3      162.08      125.52     43.35 o
   8   3   3       56.87       39.13     22.11 o
  -9   4   3       16.27       -4.29     22.55 o
  -8   4   3      191.45      185.46     30.93 o
  -7   4   3        6.65        1.94     16.75 o
  -6   4   3       86.98       96.07     21.99 o
  -5   4   3     3375.92     3405.94     88.18 o
  -4   4   3     7112.55     7258.71    143.68 o
  -3   4   3     2678.45     2793.43     48.81 o
  -2   4   3       13.72        3.35      8.06 o
  -1   4   3      197.73      232.74     14.16 o
   0   4   3     2468.87     2579.94     38.00 o
   1   4   3      251.54      198.10     14.43 o
   2   4   3        4.96        7.60     10.42 o
   3   4   3     1975.75     2172.87     42.22 o
   4   4   3     3325.81     3482.21     58.61 o
   5   4   3     1271.04     1281.40     34.05 o
   6   4   3      194.86      174.38     23.31 o
   7   4   3      303.30      301.36     32.32 o
   8   4   3      136.27      150.05     34.37 o
  -9   5   3       68.34       45.97     28.43 o
  -8   5   3      827.32      862.62     74.87 o
  -7   5   3      971.36      999.63     56.24 o
  -6   5   3       33.20       36.94     18.88 o
  -5   5   3      554.67      609.73     37.98 o
  -4   5   3     1240.00     1214.89     39.56 o
  -3   5   3      111.64      112.70     10.99 o
  -2   5   3      110.66       92.25     11.58 o
  -1   5   3    10096.23    10810.01    161.68 o
   0   5   3      133.07      170.88     13.82 o
   1   5   3     6779.30     7157.70    148.53 o
   2   5   3     2789.54     2854.50    143.58 o
   3   5   3      228.37      182.90     31.00 o
   4   5   3      799.21      807.69     25.64 o
   5   5   3       39.19       59.11     14.23 o
   6   5   3      544.69      585.47     36.98 o
   7   5   3      100.09       99.12     22.98 o
   8   5   3        4.09        8.40     19.89 o
  -9   6   3     2036.10     2304.67    136.94 o
  -8   6   3     2791.61     3028.23     95.32 o
  -7   6   3     2457.45     2622.39     86.86 o
  -6   6   3     2695.79     2816.35     87.44 o
  -5   6   3     2117.45     2098.18     65.90 o
  -4   6   3     1280.77     1233.87     45.22 o
  -3   6   3     7026.89     6841.48    109.49 o
  -2   6   3    22193.05    22561.09    408.47 o
  -1   6   3    15795.40    16047.86    198.44 o
   0   6   3    13324.12    12357.46    142.36 o
   1   6   3    16919.40    16205.04    181.60 o
   2   6   3    12547.16    12015.05    153.18 o
   3   6   3     7640.40     7325.70    114.51 o
   4   6   3     3865.31     3956.73     63.57 o
   5   6   3     3359.57     3416.08    123.39 o
   6   6   3     3260.92     3288.76     81.99 o
   7   6   3     1361.43     1398.11     54.14 o
   8   6   3     2560.77     2563.57     95.36 o
  -9   7   3     1119.79     1101.89     76.42 o
  -8   7   3     1288.52     1278.51     64.31 o
  -7   7   3     1653.61     1659.54     66.35 o
  -6   7   3     2512.80     2470.92     77.88 o
  -5   7   3     1327.74     1423.49     61.63 o
  -4   7   3      351.36      327.78     23.95 o
  -3   7   3      674.00      700.21     28.90 o
  -2   7   3     2543.88     2495.71     88.38 o
  -1   7   3     1585.77     1797.13     38.74 o
   0   7   3     5078.54     5157.64     97.78 o
   1   7   3      270.09      276.36     16.98 o
   2   7   3      873.62      964.59     24.53 o
   3   7   3     1115.20     1052.45     32.65 o
   4   7   3      207.03      208.18     14.92 o
   5   7   3      161.25      152.43     21.87 o
   6   7   3      126.21      111.88     21.83 o
   7   7   3       15.87        5.84     17.84 o
   8   7   3       46.92       10.72     22.57 o
  -9   8   3      379.43      414.72     54.55 o
  -8   8   3      618.70      584.99     48.70 o
  -7   8   3      820.92      832.43     50.87 o
  -6   8   3      270.06      248.28     30.18 o
  -5   8   3     1539.44     1523.40     57.08 o
  -4   8   3     3968.52     3850.69     78.14 o
  -3   8   3      179.50      190.05     17.37 o
  -2   8   3     1159.37     1043.66     29.25 o
  -1   8   3     9320.35     9441.29    126.83 o
   0   8   3     2670.76     2505.92     54.64 o
   1   8   3     2815.80     2843.63     52.24 o
   2   8   3     2752.82     2682.07     44.45 o
   3   8   3     1198.46     1139.86     40.49 o
   4   8   3     1965.90     2057.16     41.01 o
   5   8   3      811.91      834.26     64.77 o
   6   8   3      127.47      126.66     22.26 o
   7   8   3      628.99      698.19     50.72 o
   8   8   3     1273.94     1236.34     68.74 o
  -9   9   3        0.38       15.25     24.31 o
  -8   9   3      559.64      487.22     45.22 o
  -7   9   3     1458.52     1449.68     66.02 o
  -6   9   3      141.91      112.55     33.83 o
  -5   9   3       15.26       24.35     16.39 o
  -4   9   3     1042.84     1145.18     37.54 o
  -3   9   3     1853.60     1976.21     47.85 o
  -2   9   3     1132.58     1080.39     30.52 o
  -1   9   3      853.26      988.86     29.38 o
   0   9   3      900.51      842.65     30.75 o
   1   9   3     2593.79     2608.51     57.53 o
   2   9   3      145.62      192.52     15.47 o
   3   9   3       84.13      109.63     18.32 o
   4   9   3      605.38      602.53     28.63 o
   5   9   3      125.94      110.91     26.93 o
   6   9   3      339.18      346.79     31.77 o
   7   9   3       65.45       57.25     21.04 o
   8   9   3      103.26       85.21     31.89 o
  -9  10   3     2024.11     2238.39    235.83 o
  -8  10   3     1761.37     1770.96     79.16 o
  -7  10   3     2044.22     2112.32     85.12 o
  -6  10   3     1685.23     1954.30     70.67 o
  -5  10   3      346.64      387.17     28.73 o
  -4  10   3     1439.32     1246.77     38.23 o
  -3  10   3     6004.18     5751.50     99.31 o
  -2  10   3     9332.42     9053.32    140.53 o
  -1  10   3    14456.95    14225.26    182.54 o
   0  10   3     9165.99     8851.36    138.08 o
   1  10   3     8858.47     8292.93    132.25 o
   2  10   3     7857.57     7770.66    110.66 o
   3  10   3     4492.08     4602.67     72.00 o
   4  10   3     4992.28     4938.11    108.85 o
   5  10   3     4486.53     4133.00     98.94 o
   6  10   3     1187.81     1228.12     55.42 o
   7  10   3     1501.05     1592.68     78.23 o
   8  10   3     2282.51     2206.34    112.70 o
  -8  11   3     1199.82     1371.26     70.16 o
  -7  11   3     1511.98     1615.20     98.43 o
  -6  11   3     3103.67     2926.76     89.67 o
  -5  11   3     3154.46     3045.68     70.74 o
  -4  11   3      323.95      325.18     22.94 o
  -3  11   3      346.80      429.87     26.18 o
  -2  11   3       84.20       37.81     13.23 o
  -1  11   3     5215.29     5266.64     93.34 o
   0  11   3      546.44      505.80     28.47 o
   1  11   3       48.55       17.53     12.12 o
   2  11   3     3317.08     3254.81     59.84 o
   3  11   3     3421.77     3309.26     76.59 o
   4  11   3       21.72       59.35     18.21 o
   5  11   3       35.20       41.61     18.00 o
   6  11   3      317.12      283.00     31.51 o
   7  11   3       83.22       42.83     21.97 o
  -8  12   3     1846.24     1870.27     95.35 o
  -7  12   3     1556.37     1455.52     69.38 o
  -6  12   3      801.11      723.14     50.26 o
  -5  12   3      409.56      411.07     29.07 o
  -4  12   3      412.59      506.75     28.85 o
  -3  12   3      197.57      225.07     20.19 o
  -2  12   3     1281.50     1215.65     39.33 o
  -1  12   3     8182.90     7889.12    147.98 o
   0  12   3    13993.65    14097.56    206.59 o
   1  12   3     6766.94     7076.59    119.88 o
   2  12   3     2186.68     1992.54     68.72 o
   3  12   3     2288.50     2203.33     46.01 o
   4  12   3      429.16      435.62     35.83 o
   5  12   3      159.72      190.50     26.85 o
   6  12   3      391.77      440.99     38.36 o
   7  12   3     1421.27     1443.95     77.03 o
  -8  13   3        2.00        0.35     21.24 o
  -7  13   3        0.69       20.51     20.74 o
  -6  13   3       40.40       24.26     20.03 o
  -5  13   3       17.13       11.30     16.89 o
  -4  13   3       99.81       87.86     15.93 o
  -3  13   3      939.42      919.19     35.17 o
  -2  13   3     1404.81     1415.66     52.13 o
  -1  13   3      818.47      884.20    102.30 o
   0  13   3     1089.05     1124.86     40.00 o
   1  13   3      112.45      111.03     16.81 o
   2  13   3     1213.25     1173.35     39.62 o
   3  13   3      555.91      578.50     28.84 o
   4  13   3       53.51       51.00     20.31 o
   5  13   3       15.86       16.18     18.45 o
   6  13   3       17.02       16.92     19.05 o
   7  13   3       59.15      109.75     32.99 o
  -8  14   3      848.68      928.52     64.99 o
  -7  14   3      903.31     1000.33     60.68 o
  -6  14   3      799.39      809.57     66.65 o
  -5  14   3     4029.94     3983.84     96.13 o
  -4  14   3     4463.01     4313.61    116.54 o
  -3  14   3     2567.80     2626.16     62.43 o
  -2  14   3     1685.08     1615.36     57.56 o
  -1  14   3     2227.19     2208.96     65.17 o
   0  14   3     4014.92     3956.83     94.22 o
   1  14   3     1089.58     1084.64     39.64 o
   2  14   3     1227.43     1196.36     43.62 o
   3  14   3     3331.14     3337.80     78.24 o
   4  14   3     5482.17     5367.39    123.73 o
   5  14   3     3355.62     3318.19     93.30 o
   6  14   3     2314.62     2297.53     97.84 o
   7  14   3     1547.07     1502.29     83.93 o
  -8  15   3      243.44      193.89     36.79 o
  -7  15   3      180.80       83.58     29.92 o
  -6  15   3     1208.33     1149.65     64.59 o
  -5  15   3     1467.61     1496.60    100.54 o
  -4  15   3      233.14      299.30     29.42 o
  -3  15   3      180.38      188.63     23.20 o
  -2  15   3     2646.50     2532.75     84.49 o
  -1  15   3     5278.95     5232.25    120.77 o
   0  15   3      497.75      546.96     38.37 o
   1  15   3      102.29      175.74     21.04 o
   2  15   3      273.71      293.58     28.51 o
   3  15   3      182.74      186.15     26.55 o
   4  15   3      105.80       79.81     22.32 o
   5  15   3        7.31      -18.19     18.19 o
   6  15   3     1361.71     1410.08    148.62 o
   7  15   3      311.89      257.90     43.98 o
  -8  16   3      593.85      718.70     59.58 o
  -7  16   3     1099.07     1048.48     67.35 o
  -6  16   3     2114.47     2002.98     89.68 o
  -5  16   3     4028.14     3771.17    129.27 o
  -4  16   3     2336.53     2260.84     79.93 o
  -3  16   3      767.43      871.07     47.48 o
  -2  16   3     1999.20     1899.73     60.67 o
  -1  16   3     4896.01     4691.76    163.57 o
   0  16   3     4799.01     4792.93    110.58 o
   1  16   3     3991.96     4001.56     98.99 o
   2  16   3     4162.47     4247.66    146.03 o
   3  16   3     1999.54     1987.96     68.49 o
   4  16   3     2184.55     1966.53     85.87 o
   5  16   3     1693.99     1695.45     82.71 o
   6  16   3     2128.18     2283.30     98.47 o
   7  16   3     2838.95     2767.61    112.33 o
  -8  17   3      289.92      340.91     50.92 o
  -7  17   3      114.53      157.84     67.50 o
  -6  17   3        6.31       23.07     25.11 o
  -5  17   3       85.21       39.63     34.06 o
  -4  17   3       33.40       32.64     20.81 o
  -3  17   3       78.73       99.76     20.10 o
  -2  17   3       32.98       28.59     16.38 o
  -1  17   3       66.71       74.21     36.37 o
   0  17   3        0.21       -8.55     14.77 o
   1  17   3       40.69       95.59     21.08 o
   2  17   3       52.77       97.93     21.85 o
   3  17   3      304.26      355.77     44.62 o
   4  17   3       38.03       40.92     26.32 o
   5  17   3      103.54      109.11     48.92 o
   6  17   3       70.07       77.06     32.41 o
   7  17   3      175.60      189.63     43.16 o
  -8  18   3      179.33      130.19     40.10 o
  -7  18   3      321.45      322.90     58.21 o
  -6  18   3      543.90      614.69    102.79 o
  -5  18   3     2213.72     2164.23    126.32 o
  -4  18   3     4459.73     4472.06    126.25 o
  -3  18   3      565.85      596.78     40.30 o
  -2  18   3       33.77       38.21     17.64 o
  -1  18   3     1196.84     1191.23     83.09 o
   0  18   3      926.79     1054.68     66.24 o
   1  18   3      676.20      744.66     47.76 o
   2  18   3      452.28      353.84     35.44 o
   3  18   3     1063.80      998.68     72.12 o
   4  18   3     1922.41     1952.88     89.66 o
   5  18   3     1524.47     1571.62     82.56 o
   6  18   3      342.55      445.29     55.65 o
   7  18   3      611.58      505.66     63.78 o
  -7  19   3       67.69       15.32     28.56 o
  -6  19   3      240.15      209.27     47.68 o
  -5  19   3      463.79      466.29     71.21 o
  -4  19   3     1023.22     1090.08     61.52 o
  -3  19   3     1621.12     1554.91     87.43 o
  -2  19   3     2677.65     2698.80     79.30 o
  -1  19   3     2843.76     2856.03     83.75 o
   0  19   3      641.88      739.74     48.31 o
   1  19   3        4.02       12.56     22.00 o
   2  19   3        5.94      -14.82     14.82 o
   3  19   3        7.58       -3.97     20.38 o
   4  19   3        1.85      -14.96     20.85 o
   5  19   3      425.09      365.20     60.99 o
   6  19   3      333.11      400.31     54.93 o
  -7  20   3     1065.80     1004.11     82.48 o
  -6  20   3     2579.36     2324.66    106.26 o
  -5  20   3     5878.54     5916.80    242.12 o
  -4  20   3     6382.68     6317.54    164.25 o
  -3  20   3     3674.74     3513.04     93.76 o
  -2  20   3     2239.05     2380.66     76.35 o
  -1  20   3     2639.91     2708.63     83.17 o
   0  20   3     2449.08     2294.08     76.61 o
   1  20   3     3264.54     3249.68     94.47 o
   2  20   3     3898.30     4015.68    107.17 o
   3  20   3     4738.00     4228.02    141.03 o
   4  20   3     3718.72     3667.12    178.34 o
   5  20   3     3647.61     3620.85    134.86 o
   6  20   3     3996.02     3885.93    143.93 o
  -7  21   3       15.37      -12.62     28.17 o
  -6  21   3       32.65       37.19     47.99 o
  -5  21   3       50.75       86.69     43.97 o
  -4  21   3      135.11      118.09     29.15 o
  -3  21   3      209.22      202.02     28.39 o
  -2  21   3     2148.53     2232.43     75.21 o
  -1  21   3      914.95      958.88     57.82 o
   0  21   3       47.33       80.58     23.21 o
   1  21   3        1.56        7.75     18.79 o
   2  21   3     1029.63      977.73     59.26 o
   3  21   3     1006.40     1103.07    102.79 o
   4  21   3        0.98      -23.21     23.21 o
   5  21   3      143.84      165.70     41.36 o
   6  21   3       31.01       19.76     33.77 o
  -7  22   3       33.80       25.15     33.85 o
  -6  22   3        0.42       22.91     36.53 o
  -5  22   3      170.10      198.77     55.73 o
  -4  22   3      795.43      828.82    114.25 o
  -3  22   3        0.19       -0.57     17.38 o
  -2  22   3        0.26       25.23     19.17 o
  -1  22   3     1436.78     1365.39     63.79 o
   0  22   3     2690.03     2786.40    137.16 o
   1  22   3      439.79      519.69     45.72 o
   2  22   3      188.99      127.92     27.85 o
   3  22   3     1085.02      881.30     73.75 o
   4  22   3      195.98      130.97     76.17 o
   5  22   3      304.32      271.51     48.93 o
   6  22   3       28.77       -7.67     31.81 o
  -7  23   3     1063.45      902.52    140.57 o
  -6  23   3      389.50      320.15     71.21 o
  -5  23   3      819.87      602.52     87.31 o
  -4  23   3      936.96      816.15     98.46 o
  -3  23   3      578.95      628.33     46.97 o
  -2  23   3      757.92      807.25     60.22 o
  -1  23   3      463.25      396.45     40.72 o
   0  23   3      109.86      117.21     26.31 o
   1  23   3      665.61      744.17     62.80 o
   2  23   3     1254.54     1070.99     80.76 o
   3  23   3      728.34      671.00     66.65 o
   4  23   3      339.63      384.16     54.75 o
   5  23   3      184.53      113.23     84.84 o
   6  23   3       47.94       -4.30     61.61 o
  -6  24   3     3323.40     2985.96    174.62 o
  -5  24   3     2090.48     2142.56    144.28 o
  -4  24   3     1743.70     1838.51    131.28 o
  -3  24   3     3972.78     3630.28    193.51 o
  -2  24   3     5989.41     5802.65    139.90 o
  -1  24   3     2597.69     2833.73     91.74 o
   0  24   3     3499.14     3404.55    143.03 o
   1  24   3     6303.10     6095.70    233.66 o
   2  24   3     5929.93     5830.31    179.73 o
   3  24   3     3828.63     3770.52    140.89 o
   4  24   3     1583.43     1476.26    116.73 o
   5  24   3     2065.50     1950.46    157.29 o
  -6  25   3       57.19       87.93     53.25 o
  -5  25   3       75.05       96.60     49.54 o
  -4  25   3      251.61      245.22     62.54 o
  -3  25   3      570.45      612.76     90.10 o
  -2  25   3      147.18      170.36     31.66 o
  -1  25   3      100.19       97.26     26.91 o
   0  25   3      246.05      161.74     32.72 o
   1  25   3       23.34       47.00     23.59 o
   2  25   3        1.71        0.58     25.44 o
   3  25   3        0.00        7.67     27.37 o
   4  25   3       36.31       15.81     29.36 o
   5  25   3      106.65       54.26     65.33 o
  -6  26   3       87.25       89.79     52.64 o
  -5  26   3       35.65       35.30     39.63 o
  -4  26   3       17.11      -29.72     29.72 o
  -3  26   3        0.01      -14.68     21.87 o
  -2  26   3       42.33       55.44     38.31 o
  -1  26   3      266.65      276.89     37.42 o
   0  26   3      271.66      206.65     33.00 o
   1  26   3      130.49      151.40     33.35 o
   2  26   3      224.06      294.00     50.26 o
   3  26   3      104.22      117.39     38.47 o
   4  26   3        0.38      -12.22     26.69 o
   5  26   3      190.42      182.08     47.07 o
  -6  27   3     1246.24     1074.99    127.56 o
  -5  27   3      434.63      391.36     79.26 o
  -4  27   3      209.92       96.60     47.68 o
  -3  27   3      374.31      550.37     61.92 o
  -2  27   3      115.54       41.22     24.65 o
  -1  27   3        9.74       11.38     22.35 o
   0  27   3      272.17      256.26     37.76 o
   1  27   3     1205.76     1290.22     76.23 o
   2  27   3     1110.66     1269.38    152.02 o
   3  27   3      400.70      226.63     48.92 o
   4  27   3      254.90      147.16     71.52 o
   5  27   3      120.46       88.55     51.40 o
  -5  28   3      828.66      923.28    117.65 o
  -4  28   3      523.97      541.83     90.41 o
  -3  28   3     2188.00     2167.73    100.15 o
  -2  28   3     3790.52     3698.39    151.87 o
  -1  28   3     4914.06     5273.33    141.67 o
   0  28   3     4156.25     4328.65    126.05 o
   1  28   3     4537.88     4163.17    160.85 o
   2  28   3     4231.08     4105.54    215.49 o
   3  28   3     1697.35     1747.85    168.43 o
   4  28   3     1136.64      924.26     87.29 o
  -5  29   3      168.44      208.68     68.12 o
  -4  29   3      138.38      136.85     58.21 o
  -3  29   3        7.37      -15.48     37.77 o
  -2  29   3       28.95       59.74     25.92 o
  -1  29   3       45.43       24.15     26.13 o
   0  29   3       75.29       73.13     44.06 o
   1  29   3      575.84      525.35     71.57 o
   2  29   3      463.65      441.43     90.10 o
   3  29   3      415.69      597.56     98.46 o
   4  29   3      291.91      288.93     55.61 o
  -4  30   3       53.53      -35.30     35.92 o
  -3  30   3        4.80      -34.06     34.06 o
  -2  30   3      109.41      110.98     55.73 o
  -1  30   3      210.51      140.72     34.53 o
   0  30   3      353.31      603.01     56.31 o
   1  30   3      271.89      284.91     53.61 o
   2  30   3       73.36       12.63     33.03 o
   3  30   3        7.72       38.74     34.48 o
  -4  31   3      216.92      165.96     61.30 o
  -3  31   3      131.59       82.36     49.54 o
  -2  31   3      272.18      390.94     57.34 o
  -1  31   3      331.04      346.06     45.43 o
   0  31   3      356.81      298.65     67.24 o
   1  31   3      368.53      404.33     62.54 o
   2  31   3        0.12       40.32     36.44 o
   3  31   3      140.40      106.72     43.04 o
  -3  32   3     1655.06     1703.52    167.81 o
  -2  32   3     2149.30     1889.37    104.52 o
  -1  32   3     1770.17     2064.34     91.03 o
   0  32   3     1959.51     2552.01    151.32 o
   1  32   3     1162.77     1076.31     94.63 o
   2  32   3      931.96      740.11     82.78 o
  -3  33   3      126.30       99.08     56.97 o
  -2  33   3       22.35       74.36     36.98 o
  -1  33   3       83.91      182.60     38.64 o
   0  33   3      303.08      397.48     50.97 o
   1  33   3      225.37      240.81     53.41 o
  -1  34   3      670.42      582.12     69.17 o
   0  34   3      617.74      634.88     65.93 o
  -9   0   4      950.71     1001.23     89.79 o
  -8   0   4      863.89      788.61     66.78 o
  -7   0   4      128.05      107.13     59.45 o
  -6   0   4      322.76      275.56     69.97 o
  -5   0   4      349.87      312.71     63.78 o
  -4   0   4      194.93      266.27     53.25 o
  -3   0   4     2935.69     3152.02     68.46 o
  -2   0   4       18.58        2.47     11.35 o
  -1   0   4      555.96      470.57     25.32 o
   0   0   4     3155.16     2775.26     83.39 o
   1   0   4     1345.04     1673.58    137.00 o
   2   0   4      659.37      644.89     31.21 o
   3   0   4      232.65      254.45     29.55 o
   4   0   4      378.31      350.54     35.83 o
   5   0   4     4240.89     4445.71    123.04 o
   6   0   4     1727.63     1707.85    100.32 o
   7   0   4      544.66      505.30     65.02 o
  -9   1   4      945.16     1132.38     55.06 o
  -8   1   4      921.60      994.47     61.22 o
  -7   1   4     1499.71     1417.20     69.12 o
  -6   1   4     1918.08     2044.71     73.49 o
  -5   1   4     1433.30     1541.22     60.70 o
  -4   1   4     6284.74     6272.47    160.37 o
  -3   1   4     9802.65     9530.02    112.31 o
  -2   1   4     6065.13     5865.56     70.89 o
  -1   1   4     3589.73     3242.98     72.19 o
   0   1   4    12159.88    12054.15    142.63 o
   1   1   4     7513.09     7678.98     98.65 o
   2   1   4      477.31      505.53     20.61 o
   3   1   4      236.07      211.87     20.04 o
   4   1   4     1990.95     1942.10     50.66 o
   5   1   4     2480.66     2461.89     60.03 o
   6   1   4     2410.59     2447.60    102.79 o
   7   1   4     1491.97     1267.51     63.26 o
  -9   2   4       35.46       40.85     39.11 o
  -8   2   4       30.45        3.81     22.72 o
  -7   2   4      518.14      554.65     46.66 o
  -6   2   4       67.10       57.38     21.38 o
  -5   2   4      461.40      476.93     37.99 o
  -4   2   4       87.78       49.03     15.47 o
  -3   2   4       22.51       -0.48      8.74 o
  -2   2   4       11.61       13.52      7.75 o
  -1   2   4      183.79      201.60     17.24 o
   0   2   4     1463.93     1545.22     52.60 o
   1   2   4      161.91      195.17     14.18 o
   2   2   4      604.15      680.06     22.96 o
   3   2   4      109.50      115.77     16.33 o
   4   2   4      466.35      448.33     27.80 o
   5   2   4      185.57      184.32     22.08 o
   6   2   4      112.67      137.61     24.60 o
   7   2   4      192.01      160.19     31.93 o
  -9   3   4      633.40      743.92     59.25 o
  -8   3   4     1367.23     1336.26     84.35 o
  -7   3   4     2519.15     2441.93     84.44 o
  -6   3   4     1843.00     1948.38    150.10 o
  -5   3   4      818.15      904.31     92.73 o
  -4   3   4     2588.15     2591.14     54.19 o
  -3   3   4     6913.08     6720.24     91.94 o
  -2   3   4     1149.97     1136.43     29.58 o
  -1   3   4     1503.13     1562.68     31.59 o
   0   3   4     3362.66     3048.55     45.78 o
   1   3   4     3403.32     3068.00     50.96 o
   2   3   4     3234.47     3072.30     50.35 o
   3   3   4     3223.84     3202.77     66.94 o
   4   3   4     2692.50     2864.85     63.87 o
   5   3   4     2749.98     2812.67     64.63 o
   6   3   4      254.99      255.05     35.74 o
   7   3   4       88.01       51.56     24.60 o
  -9   4   4      230.80      209.71     49.87 o
  -8   4   4      272.59      292.82     59.82 o
  -7   4   4        0.93      -16.60     16.60 o
  -6   4   4        0.09      -16.89     16.89 o
  -5   4   4       45.11       32.56     17.95 o
  -4   4   4      366.93      329.50     21.79 o
  -3   4   4       33.71       26.39      9.74 o
  -2   4   4      503.65      478.21     21.90 o
  -1   4   4      130.10      119.29     11.83 o
   0   4   4      200.51      246.61     18.07 o
   1   4   4      336.87      327.40     19.90 o
   2   4   4      508.54      540.40     22.18 o
   3   4   4       10.31       10.41     11.09 o
   4   4   4       43.21       51.61     14.44 o
   5   4   4      762.88      780.06     37.27 o
   6   4   4      830.46      799.31     47.36 o
   7   4   4       29.73        9.63     22.55 o
  -9   5   4      964.00      977.13     67.84 o
  -8   5   4     1162.88     1090.42     68.47 o
  -7   5   4     2352.21     2257.75     81.29 o
  -6   5   4     2705.39     2705.41     85.47 o
  -5   5   4     4615.75     4638.72    155.58 o
  -4   5   4     6765.99     6797.50    114.98 o
  -3   5   4     7851.32     7839.24    104.23 o
  -2   5   4     5967.34     5913.38    117.93 o
  -1   5   4     8413.61     8188.53    105.47 o
   0   5   4     6645.82     6391.25     79.12 o
   1   5   4    12252.79    12254.12    146.28 o
   2   5   4     5008.40     4937.36     70.80 o
   3   5   4     2606.32     2485.50     57.32 o
   4   5   4     3581.73     3594.88     73.84 o
   5   5   4     3789.26     3922.09    196.35 o
   6   5   4     1950.66     2065.03     70.03 o
   7   5   4     2259.11     2259.45     87.00 o
  -9   6   4       11.28       37.85     27.77 o
  -8   6   4        2.09       13.91     24.44 o
  -7   6   4      182.59      256.62     41.39 o
  -6   6   4      701.94      656.85     93.37 o
  -5   6   4        0.98       12.68     15.85 o
  -4   6   4     1009.84      972.80     33.09 o
  -3   6   4      161.74      150.69     15.67 o
  -2   6   4      901.98      947.03     35.19 o
  -1   6   4      152.02      228.39     27.92 o
   0   6   4       15.94       25.04      8.43 o
   1   6   4     2311.39     2347.97     62.96 o
   2   6   4     1437.09     1631.87     35.46 o
   3   6   4      557.98      584.36     35.84 o
   4   6   4     2438.15     2518.21     59.32 o
   5   6   4       36.45       20.06     26.21 o
   6   6   4       73.20       77.40     21.42 o
   7   6   4      349.03      351.10     43.04 o
  -9   7   4       61.92       13.45     30.84 o
  -8   7   4      880.72      957.64     60.00 o
  -7   7   4     2390.13     2348.62     84.51 o
  -6   7   4      418.22      439.69     48.74 o
  -5   7   4       42.20       32.26     14.97 o
  -4   7   4     2171.03     2250.35     50.67 o
  -3   7   4     2837.66     2911.25     56.09 o
  -2   7   4      487.72      522.74     26.20 o
  -1   7   4      176.48      189.85     16.00 o
   0   7   4     2048.46     2103.21     37.21 o
   1   7   4     3798.52     3673.44     60.62 o
   2   7   4     2021.25     1986.97     39.86 o
   3   7   4     2519.23     2517.94     58.49 o
   4   7   4     5324.84     5230.06     95.90 o
   5   7   4     1326.13     1315.61     68.66 o
   6   7   4        3.51       13.67     18.45 o
   7   7   4       13.77        0.41     31.58 o
  -9   8   4       73.54       63.59     29.16 o
  -8   8   4       71.98       75.00     28.34 o
  -7   8   4        0.41      -15.73     21.08 o
  -6   8   4       86.86       67.47     23.68 o
  -5   8   4     1097.73     1102.92     53.45 o
  -4   8   4      671.90      612.75     29.85 o
  -3   8   4      798.91      798.00     44.26 o
  -2   8   4      140.13      202.15     17.41 o
  -1   8   4      575.78      564.65     26.00 o
   0   8   4     1638.54     1608.69     37.75 o
   1   8   4     1012.56      997.87     28.38 o
   2   8   4        9.94       20.40     10.15 o
   3   8   4        8.12       25.29     12.86 o
   4   8   4        1.09       13.60     13.40 o
   5   8   4        4.83       -0.10     15.98 o
   6   8   4      320.96      313.25     33.74 o
   7   8   4       21.87       22.11     21.27 o
  -9   9   4     1369.43     1335.69     99.70 o
  -8   9   4     2479.49     2444.06     91.44 o
  -7   9   4     3102.40     3232.14    118.12 o
  -6   9   4     6228.15     6298.63    148.51 o
  -5   9   4     7150.75     6632.09    124.31 o
  -4   9   4     3849.53     3842.87    111.28 o
  -3   9   4     3374.94     3621.85     65.96 o
  -2   9   4     7189.47     7064.10    147.39 o
  -1   9   4     6084.88     5664.08     99.08 o
   0   9   4     7023.42     6634.88    114.08 o
   1   9   4     5577.82     5437.41     91.02 o
   2   9   4    16721.87    16189.98    221.95 o
   3   9   4    13241.29    12801.95    191.23 o
   4   9   4     7284.22     7082.77    120.19 o
   5   9   4     3306.87     3295.83     89.53 o
   6   9   4     1601.20     1618.94     62.65 o
   7   9   4     1560.67     1506.30     79.76 o
  -8  10   4      251.03      275.85     39.58 o
  -7  10   4       45.76       -0.25     21.75 o
  -6  10   4      419.89      402.25     40.82 o
  -5  10   4      217.87      144.28     21.29 o
  -4  10   4        1.59        3.33     11.14 o
  -3  10   4        3.33       -0.66     11.03 o
  -2  10   4      153.28      214.61     27.44 o
  -1  10   4      448.04      394.48     22.85 o
   0  10   4     1027.68     1003.41     43.17 o
   1  10   4        1.48       -4.49     12.31 o
   2  10   4       98.51      120.27     15.47 o
   3  10   4     1256.20     1311.26     52.50 o
   4  10   4      444.72      381.46     47.15 o
   5  10   4       63.06       93.79     23.11 o
   6  10   4      312.29      290.94     33.68 o
   7  10   4      109.54       56.86     31.65 o
  -8  11   4       77.39      135.73     31.67 o
  -7  11   4        1.49      -10.00     20.18 o
  -6  11   4       17.08       13.81     19.40 o
  -5  11   4       50.88       56.37     17.99 o
  -4  11   4      315.37      305.07     25.08 o
  -3  11   4     1166.44     1207.19     41.38 o
  -2  11   4       16.45        8.73     10.53 o
  -1  11   4     2297.43     2359.29     56.74 o
   0  11   4     2709.35     2750.00     64.46 o
   1  11   4       79.59       97.95     14.78 o
   2  11   4      385.29      349.23     22.95 o
   3  11   4      141.45      177.88     26.02 o
   4  11   4      261.89      243.62     29.27 o
   5  11   4      254.16      261.34     31.50 o
   6  11   4      248.86      214.46     30.44 o
   7  11   4      100.57      119.46     28.72 o
  -8  12   4       38.41       23.98     25.29 o
  -7  12   4      262.16      250.09     36.33 o
  -6  12   4      274.32      239.84     38.87 o
  -5  12   4        9.36        5.91     17.34 o
  -4  12   4       14.42       10.32     12.83 o
  -3  12   4       97.73      104.28     17.13 o
  -2  12   4        1.63       -9.51      9.51 o
  -1  12   4       52.77       51.16     15.82 o
   0  12   4       88.93       78.59     18.68 o
   1  12   4        3.71        3.51     12.38 o
   2  12   4       25.06        9.18     15.80 o
   3  12   4       19.37       13.44     24.86 o
   4  12   4      880.39      909.27     58.14 o
   5  12   4        0.48       -0.87     17.38 o
   6  12   4        1.10       -3.27     19.95 o
   7  12   4       29.70       37.31     33.53 o
  -8  13   4     1221.32     1186.55     70.15 o
  -7  13   4     2582.78     2648.38     96.16 o
  -6  13   4     5556.03     5420.66    137.59 o
  -5  13   4     6955.90     6646.45    126.74 o
  -4  13   4     2551.37     2520.91     75.17 o
  -3  13   4     3575.97     3799.84     81.36 o
  -2  13   4    11801.05    11837.64    184.46 o
  -1  13   4     9928.81     9707.36    157.36 o
   0  13   4     2413.92     2466.64     63.02 o
   1  13   4     8420.50     8173.58    139.76 o
   2  13   4     9655.31     9175.70    135.27 o
   3  13   4     8658.83     8680.07    209.65 o
   4  13   4     4876.46     4756.86    203.49 o
   5  13   4     2232.26     2196.41     91.95 o
   6  13   4     3036.81     2911.59    125.39 o
   7  13   4     2094.72     2004.82     76.80 o
  -8  14   4       73.56       66.80     28.76 o
  -7  14   4       20.38       14.75     22.48 o
  -6  14   4      181.99      173.27     31.09 o
  -5  14   4       42.67       65.70     20.76 o
  -4  14   4       55.71       78.14     20.67 o
  -3  14   4      201.64      196.06     22.50 o
  -2  14   4       20.45       29.88     17.45 o
  -1  14   4      468.48      466.33     31.51 o
   0  14   4     1201.92     1269.75     59.97 o
   1  14   4      229.62      290.15     36.82 o
   2  14   4       98.93       64.30     18.14 o
   3  14   4     1056.97     1046.65     55.87 o
   4  14   4      701.40      637.76     46.97 o
   5  14   4      491.06      437.30     42.21 o
   6  14   4       75.76       82.44     26.83 o
   7  14   4      118.98      147.79     30.99 o
  -8  15   4       44.89       18.96     26.58 o
  -7  15   4      128.93       94.49     28.89 o
  -6  15   4      200.30      174.13     31.16 o
  -5  15   4      128.96      138.33     24.94 o
  -4  15   4      129.30       96.31     29.12 o
  -3  15   4      430.62      436.71     31.18 o
  -2  15   4      755.34      748.58     45.98 o
  -1  15   4     1504.12     1481.45     57.43 o
   0  15   4      102.13       78.13     17.49 o
   1  15   4      516.73      583.36     36.34 o
   2  15   4     1033.67     1020.75     45.04 o
   3  15   4     1171.18     1023.48     58.66 o
   4  15   4      209.85      221.34     30.48 o
   5  15   4        7.73       -0.99     19.09 o
   6  15   4       16.56      -11.02     19.99 o
   7  15   4      423.96      451.42     70.59 o
  -8  16   4        1.08       25.03     27.14 o
  -7  16   4      332.28      293.72     40.63 o
  -6  16   4      159.73      150.67     30.75 o
  -5  16   4       29.33       22.92     19.01 o
  -4  16   4      708.64      724.90     61.98 o
  -3  16   4      536.50      584.57     61.45 o
  -2  16   4        0.19      -16.70     20.58 o
  -1  16   4      570.55      665.92     45.04 o
   0  16   4      112.60      127.24     20.69 o
   1  16   4      753.04      727.60     41.82 o
   2  16   4      413.06      396.16     31.85 o
   3  16   4      605.07      555.11     44.97 o
   4  16   4      686.56      738.55     52.04 o
   5  16   4      291.76      389.26     46.06 o
   6  16   4      180.98       93.88     38.08 o
  -8  17   4     1238.54     1327.33     83.40 o
  -7  17   4      455.14      377.18     45.05 o
  -6  17   4     2388.94     2334.22    141.80 o
  -5  17   4     4881.79     4790.35    118.56 o
  -4  17   4     5623.97     5414.28    149.26 o
  -3  17   4     4391.81     4359.76    181.50 o
  -2  17   4     9964.91     9336.03    182.61 o
  -1  17   4    10083.10    10323.86    198.63 o
   0  17   4     5681.26     5813.79    132.51 o
   1  17   4     3330.68     3524.84     84.02 o
   2  17   4     4993.91     4636.62    100.38 o
   3  17   4     2434.01     2437.69     82.50 o
   4  17   4      746.24      744.29     53.33 o
   5  17   4     2138.13     2071.49     89.21 o
   6  17   4     3259.30     2999.61    189.80 o
  -7  18   4      157.67      200.64     66.26 o
  -6  18   4        0.43       10.25     28.10 o
  -5  18   4      179.00      121.37     46.44 o
  -4  18   4     1544.13     1483.56    103.72 o
  -3  18   4      313.13      347.44     34.79 o
  -2  18   4      104.36       81.96     22.51 o
  -1  18   4        3.22        0.07     16.49 o
   0  18   4        7.74       17.00     18.20 o
   1  18   4      319.72      324.15     35.11 o
   2  18   4       71.74      106.94     22.19 o
   3  18   4      795.72      727.74     52.51 o
   4  18   4      243.82      228.61     42.55 o
   5  18   4      122.13       63.89     32.80 o
   6  18   4      295.81      384.30     55.38 o
  -7  19   4       16.96       28.00     30.64 o
  -6  19   4      205.40      229.91     44.75 o
  -5  19   4       20.33       19.82     34.06 o
  -4  19   4     1102.41     1048.63     91.34 o
  -3  19   4     1470.03     1536.27     61.44 o
  -2  19   4      751.71      825.13     52.54 o
  -1  19   4       51.08       14.51     18.44 o
   0  19   4      798.81      778.46     52.78 o
   1  19   4     1745.68     1765.13     68.59 o
   2  19   4      449.14      490.12     55.72 o
   3  19   4        1.76       -4.94     23.46 o
   4  19   4      202.15       63.92     67.50 o
   5  19   4      929.44      947.65     78.99 o
   6  19   4      123.61      153.18     42.04 o
  -7  20   4       28.23       21.14     30.70 o
  -6  20   4      117.02      102.88     65.02 o
  -5  20   4        6.17      -29.10     29.10 o
  -4  20   4       19.89      -19.82     19.82 o
  -3  20   4      296.17      265.22     32.31 o
  -2  20   4      164.21      200.09     29.64 o
  -1  20   4      185.94      202.78     66.77 o
   0  20   4      143.84      179.80     30.59 o
   1  20   4        4.83      -13.81     31.42 o
   2  20   4       10.58       20.43     24.50 o
   3  20   4       56.73        9.26     24.16 o
   4  20   4       97.99      100.07     35.08 o
   5  20   4       20.35        6.56     31.47 o
   6  20   4        0.07      -14.22     30.20 o
  -7  21   4      962.84      758.78     77.11 o
  -6  21   4     1392.05     1462.64    117.04 o
  -5  21   4     4140.14     3906.14    194.44 o
  -4  21   4     3313.85     3126.18    132.52 o
  -3  21   4     4887.87     4782.52    120.02 o
  -2  21   4     3232.59     3323.46     97.20 o
  -1  21   4     1960.37     2043.72     76.37 o
   0  21   4     3060.82     3344.29     99.86 o
   1  21   4     5724.01     5717.44    161.87 o
   2  21   4     4197.47     4296.50    181.44 o
   3  21   4     1776.27     1937.81    154.19 o
   4  21   4     1447.47     1398.93    142.42 o
   5  21   4     1240.59     1263.32     95.48 o
   6  21   4     1707.49     1762.97    132.52 o
  -7  22   4        4.15      -22.91     29.72 o
  -6  22   4       19.45       66.26     44.59 o
  -5  22   4        0.61      -24.15     28.48 o
  -4  22   4        4.86      -21.67     21.67 o
  -3  22   4       23.66       -8.89     21.99 o
  -2  22   4      119.62      153.93     29.91 o
  -1  22   4       92.36       71.48     26.19 o
   0  22   4      333.28      366.56     40.56 o
   1  22   4       22.74       32.33     22.16 o
   2  22   4       61.80       79.52     32.58 o
   3  22   4       40.35       26.31     29.00 o
   4  22   4       21.90       -4.95     27.15 o
   5  22   4      487.94      342.84     56.24 o
  -6  23   4       98.15       55.11     45.82 o
  -5  23   4      408.28      304.66     68.74 o
  -4  23   4      697.66      686.50     63.47 o
  -3  23   4     2052.64     2050.18     94.52 o
  -2  23   4     1363.68     1399.93     64.44 o
  -1  23   4     1784.19     1848.24    129.65 o
   0  23   4     2283.92     2209.60     81.94 o
   1  23   4     1447.23     1512.37     72.59 o
   2  23   4      102.75      157.84     64.40 o
   3  23   4        5.80      -18.29     24.16 o
   4  23   4      484.62      348.86     70.28 o
   5  23   4      894.88      969.01     86.79 o
  -6  24   4       35.55       32.82     45.20 o
  -5  24   4        9.62       -1.24     32.82 o
  -4  24   4     1040.57     1105.21     79.00 o
  -3  24   4     1504.47     1411.56    127.56 o
  -2  24   4      230.03      181.44     31.68 o
  -1  24   4      131.71      170.99     31.40 o
   0  24   4      542.23      512.20     48.59 o
   1  24   4       49.51       67.59     26.42 o
   2  24   4        1.39       14.40     31.27 o
   3  24   4       78.46       70.19     33.77 o
   4  24   4      218.61      309.28    111.77 o
   5  24   4      648.49      663.82     73.81 o
  -6  25   4     2186.82     2146.27    155.43 o
  -5  25   4     1875.23     1589.58    130.04 o
  -4  25   4     2009.23     1921.49    142.42 o
  -3  25   4      861.01      815.26     72.11 o
  -2  25   4      818.10      960.14     63.79 o
  -1  25   4      713.13      660.17     58.98 o
   0  25   4     1347.66     1323.41    107.30 o
   1  25   4     2718.99     3048.23    165.30 o
   2  25   4     4839.47     4885.18    169.32 o
   3  25   4     4010.39     3511.68    308.07 o
   4  25   4     1301.42     1136.37     92.82 o
   5  25   4      900.93     1027.31    123.85 o
  -6  26   4       27.48       99.70     54.49 o
  -5  26   4      840.98      615.52     97.84 o
  -4  26   4      588.66      669.39     99.08 o
  -3  26   4       18.89       41.08     29.93 o
  -2  26   4       28.97        6.10     24.25 o
  -1  26   4       86.05      123.32     30.01 o
   0  26   4       61.20       13.70     39.13 o
   1  26   4      238.99      187.38     37.13 o
   2  26   4      222.19      227.23     47.89 o
   3  26   4        5.13       28.30     31.34 o
   4  26   4        0.94        9.67     37.15 o
  -5  27   4      480.91      556.07     94.74 o
  -4  27   4      622.56      739.99    108.99 o
  -3  27   4     1151.77     1078.45     84.42 o
  -2  27   4      691.70      654.36     54.79 o
  -1  27   4      629.54      741.28     68.15 o
   0  27   4     1798.50     1674.07     80.43 o
   1  27   4     1066.30      912.88     82.53 o
   2  27   4     1027.81     1247.64     96.77 o
   3  27   4     1166.24     1244.15     97.73 o
   4  27   4     1290.02     1208.64    177.10 o
  -5  28   4      122.53       91.03     55.73 o
  -4  28   4       15.02       13.00     38.39 o
  -3  28   4       70.24       40.33     30.68 o
  -2  28   4      221.65      252.05     39.37 o
  -1  28   4       98.18       60.19     28.32 o
   0  28   4      304.47      365.81     44.61 o
   1  28   4      179.63      190.95     43.73 o
   2  28   4       59.96       86.82     40.20 o
   3  28   4       17.46        8.17     31.22 o
  -4  29   4      473.69      455.14     90.41 o
  -3  29   4     1042.98     1153.45     90.38 o
  -2  29   4      945.01     1191.96     76.33 o
  -1  29   4     1234.83     1321.33    115.71 o
   0  29   4     1157.14     1137.96     76.65 o
   1  29   4     1292.76     1681.62    117.05 o
   2  29   4      868.88     1011.65     90.72 o
   3  29   4      786.69      593.57     73.79 o
  -4  30   4      122.77      113.94     58.83 o
  -3  30   4        8.58       27.25     41.49 o
  -2  30   4       69.68       13.81     40.25 o
  -1  30   4       57.15       38.90     43.61 o
   0  30   4        1.29       19.49     28.25 o
   1  30   4      152.43      102.12     72.14 o
   2  30   4      528.27      603.77     75.51 o
   3  30   4       28.57       16.10     40.25 o
  -3  31   4      748.69      713.98    112.70 o
  -2  31   4      644.37      574.68     69.91 o
  -1  31   4      953.19     1171.53     79.61 o
   0  31   4      765.09      858.51     68.96 o
   1  31   4     1749.47     1505.79    124.78 o
   2  31   4     1242.65     1183.13    101.57 o
  -3  32   4       19.68       45.82     46.44 o
  -2  32   4       12.99       34.98     35.59 o
  -1  32   4      256.19      241.54     42.88 o
   0  32   4     1027.95     1139.70     82.24 o
   1  32   4      347.33      606.75     75.96 o
  -1  33   4     1183.99     1347.80     88.38 o
   0  33   4     1215.14      767.23    119.51 o
  -9   1   5        1.34      -12.58     21.92 o
  -8   1   5       10.79        9.30     21.03 o
  -7   1   5        1.40      -16.14     16.14 o
  -6   1   5       50.02       33.43     18.59 o
  -5   1   5      350.45      365.45     30.95 o
  -4   1   5     1075.26     1192.19     33.80 o
  -3   1   5     2155.43     2307.51     41.89 o
  -2   1   5      876.19      881.81     26.28 o
  -1   1   5      304.56      344.68     18.74 o
   0   1   5     2960.34     3249.55     85.11 o
   1   1   5     2723.78     2781.12     51.86 o
   2   1   5      613.18      586.51     25.75 o
   3   1   5       66.51       56.86     22.61 o
   4   1   5      486.42      577.93     35.54 o
   5   1   5      815.97      908.93     54.76 o
   6   1   5      425.23      448.66     47.67 o
   7   1   5      747.33      738.21     60.86 o
  -9   2   5     2993.01     3358.77     97.26 o
  -8   2   5     3682.82     3727.70     99.22 o
  -7   2   5     2497.92     2399.29     88.47 o
  -6   2   5     1430.12     1301.12     66.82 o
  -5   2   5     3117.32     3119.97     93.06 o
  -4   2   5     4797.98     4833.70     71.56 o
  -3   2   5     2829.92     2770.72     46.62 o
  -2   2   5     4497.21     4473.77     75.20 o
  -1   2   5    13626.55    14192.50    158.44 o
   0   2   5    16465.03    16309.44    176.99 o
   1   2   5     5016.97     5106.75     69.20 o
   2   2   5     3537.57     3316.49     57.46 o
   3   2   5     5118.00     5075.14     97.94 o
   4   2   5     3431.57     3517.55     78.58 o
   5   2   5     1170.12     1151.73     54.07 o
   6   2   5      539.45      458.97    105.58 o
   7   2   5     1400.92     1381.43    100.01 o
  -9   3   5       16.97       19.03     23.51 o
  -8   3   5      142.67       95.64     31.91 o
  -7   3   5       96.17       74.08     28.99 o
  -6   3   5      370.51      357.32     39.59 o
  -5   3   5        0.20        6.94     17.42 o
  -4   3   5     2027.77     1977.83     44.74 o
  -3   3   5     2040.79     2068.91     50.47 o
  -2   3   5     3332.92     3400.40     52.11 o
  -1   3   5     4071.35     4143.69     66.15 o
   0   3   5     5594.39     5836.05     77.71 o
   1   3   5     1508.64     1592.60     31.93 o
   2   3   5       58.61       44.03     11.60 o
   3   3   5       18.31       27.29     14.58 o
   4   3   5      758.95      774.55     44.69 o
   5   3   5      713.38      679.36     39.07 o
   6   3   5     1070.16     1258.23     59.09 o
   7   3   5     1999.87     1950.12    135.30 o
  -9   4   5       14.96        9.60     33.79 o
  -8   4   5        1.40       -8.11     23.37 o
  -7   4   5      393.84      350.96     42.44 o
  -6   4   5      479.50      388.00     49.54 o
  -5   4   5      257.61      236.04     31.39 o
  -4   4   5     1034.17     1004.65     32.86 o
  -3   4   5       32.43       25.39     10.61 o
  -2   4   5        2.32        9.17     13.79 o
  -1   4   5      402.22      339.00     20.49 o
   0   4   5     4509.96     4661.68     66.05 o
   1   4   5     4973.07     5106.63     91.36 o
   2   4   5     1109.63     1125.13     31.76 o
   3   4   5      183.13      252.33     24.17 o
   4   4   5      192.64      187.83     23.27 o
   5   4   5       93.76       58.28     29.61 o
   6   4   5       49.80       42.60     22.31 o
   7   4   5       25.61       -4.73     24.85 o
  -9   5   5      319.89      284.23     61.30 o
  -8   5   5      103.20       93.19     29.24 o
  -7   5   5     1058.73     1009.95     95.17 o
  -6   5   5       96.98       62.04     23.47 o
  -5   5   5      435.89      397.72     32.45 o
  -4   5   5     1303.47     1310.41     41.58 o
  -3   5   5       85.27      100.57     14.25 o
  -2   5   5     3122.30     3315.61     54.72 o
  -1   5   5       50.62       83.68     11.77 o
   0   5   5      508.17      555.87     22.55 o
   1   5   5     2422.62     2553.10     50.06 o
   2   5   5      989.12     1013.82     30.51 o
   3   5   5      812.49      819.99     40.76 o
   4   5   5     2269.55     2405.25     63.27 o
   5   5   5      308.06      398.57     37.67 o
   6   5   5       68.77       53.63     23.82 o
   7   5   5       22.53       -3.74     25.55 o
  -8   6   5     1322.21     1346.74    146.95 o
  -7   6   5     2004.30     2105.44     84.07 o
  -6   6   5     2637.56     2667.06     90.13 o
  -5   6   5     4514.58     4647.12    101.16 o
  -4   6   5     7737.04     7658.96    121.02 o
  -3   6   5     5864.54     5756.10     98.92 o
  -2   6   5     6081.48     6083.62     97.69 o
  -1   6   5     6654.33     6677.61     94.63 o
   0   6   5     1079.21     1081.83     28.48 o
   1   6   5     1256.76     1244.46     34.27 o
   2   6   5     3068.14     3054.36     55.52 o
   3   6   5     3696.07     3761.07     87.68 o
   4   6   5     4290.63     4570.48    102.34 o
   5   6   5     2906.85     3059.63    185.22 o
   6   6   5     2060.76     2134.29     74.70 o
   7   6   5     1368.71     1212.27     73.79 o
  -8   7   5      506.79      610.15     55.31 o
  -7   7   5      465.15      457.19     46.23 o
  -6   7   5      382.99      377.30     46.17 o
  -5   7   5      139.42      132.01     22.84 o
  -4   7   5       47.30       56.54     19.49 o
  -3   7   5      275.87      322.47     28.96 o
  -2   7   5      427.46      467.67     29.90 o
  -1   7   5     3732.91     3767.45     59.43 o
   0   7   5     1444.19     1439.76     52.51 o
   1   7   5      140.58      149.36     15.66 o
   2   7   5      720.75      791.51     29.78 o
   3   7   5     2846.69     2911.13     69.60 o
   4   7   5     2108.21     2173.73     73.20 o
   5   7   5      853.16      792.52     51.85 o
   6   7   5      715.12      676.78     49.79 o
   7   7   5      549.71      493.31     53.84 o
  -8   8   5      123.72      116.26     42.80 o
  -7   8   5      443.67      483.61     47.62 o
  -6   8   5      693.38      626.65     50.36 o
  -5   8   5      400.36      407.64     33.45 o
  -4   8   5       31.67       34.59     13.83 o
  -3   8   5     1366.61     1528.64     57.44 o
  -2   8   5     3120.67     3052.23     75.36 o
  -1   8   5        7.28       -6.71      9.69 o
   0   8   5      155.32      143.64     13.10 o
   1   8   5     3635.24     3696.05     72.19 o
   2   8   5      761.04      808.06     34.49 o
   3   8   5       47.71       39.26     16.06 o
   4   8   5      729.41      775.71     40.63 o
   5   8   5      727.71      787.31     51.22 o
   6   8   5      680.54      695.04     50.72 o
   7   8   5       86.29       57.55     29.55 o
  -8   9   5       47.13       32.04     25.55 o
  -7   9   5       93.85       94.80     28.29 o
  -6   9   5       49.41       29.93     21.74 o
  -5   9   5       10.32      -14.51     14.51 o
  -4   9   5        0.88      -11.60     12.56 o
  -3   9   5       64.85       46.93     17.61 o
  -2   9   5      454.96      522.14     28.51 o
  -1   9   5     1461.36     1555.30     42.12 o
   0   9   5      417.96      381.74     25.50 o
   1   9   5      684.91      740.62     31.15 o
   2   9   5       15.92       24.83     12.35 o
   3   9   5        0.20       -3.48     13.54 o
   4   9   5      484.28      513.01     41.88 o
   5   9   5       79.68      112.83     26.39 o
   6   9   5       54.77       27.32     24.39 o
   7   9   5        3.61       12.15     26.00 o
  -8  10   5      705.08      795.59     63.59 o
  -7  10   5     1846.88     1869.81     80.16 o
  -6  10   5     3299.46     3173.80    100.98 o
  -5  10   5     3083.17     3009.42     78.80 o
  -4  10   5     3409.25     3499.11     79.53 o
  -3  10   5     6297.79     6325.51    103.65 o
  -2  10   5     4899.55     4788.76     84.99 o
  -1  10   5     1356.19     1283.62     39.08 o
   0  10   5     1584.95     1673.37     46.03 o
   1  10   5     1948.92     1941.17     49.72 o
   2  10   5     1399.20     1314.40     41.71 o
   3  10   5     2714.76     2521.56     65.12 o
   4  10   5     2320.83     2254.74     93.73 o
   5  10   5     2401.07     2262.42    119.75 o
   6  10   5     1860.39     1906.16     73.85 o
  -8  11   5      199.61      191.95     36.12 o
  -7  11   5      494.52      505.78     56.74 o
  -6  11   5     1695.27     1628.21     59.47 o
  -5  11   5      699.58      713.29     43.76 o
  -4  11   5        4.60        1.62     25.20 o
  -3  11   5        1.14        7.28     14.54 o
  -2  11   5      605.98      725.28     34.89 o
  -1  11   5      650.29      764.21     33.68 o
   0  11   5      553.31      623.77     37.20 o
   1  11   5      166.34      189.58     25.38 o
   2  11   5     2841.20     2819.69     72.58 o
   3  11   5     5749.68     5584.50    130.29 o
   4  11   5     1937.44     2151.07     75.60 o
   5  11   5      321.04      272.89     42.96 o
   6  11   5      912.87      878.68     58.86 o
  -8  12   5      235.75      238.45     44.36 o
  -7  12   5      505.73      551.76     52.97 o
  -6  12   5     1714.82     1791.52     77.76 o
  -5  12   5     1139.50     1022.83     72.04 o
  -4  12   5     4600.30     4534.05    190.03 o
  -3  12   5     9522.70     9503.00    141.73 o
  -2  12   5     3111.60     3227.82     67.77 o
  -1  12   5      106.25       97.08     18.34 o
   0  12   5      104.54      121.13     19.87 o
   1  12   5      174.92      192.70     19.77 o
   2  12   5      920.46      963.86     45.45 o
   3  12   5     1517.81     1518.29     62.02 o
   4  12   5     2048.09     1974.62     72.75 o
   5  12   5     2649.65     2537.05    160.69 o
   6  12   5      618.09      630.68     51.78 o
  -8  13   5       32.81       13.84     25.48 o
  -7  13   5      158.02      189.70     35.25 o
  -6  13   5      447.56      464.16     57.02 o
  -5  13   5      263.76      282.66     30.34 o
  -4  13   5       10.07       12.19     18.55 o
  -3  13   5       48.01       72.86     18.30 o
  -2  13   5       38.61       20.38     13.41 o
  -1  13   5      243.37      284.07     26.61 o
   0  13   5       24.08       19.64     15.13 o
   1  13   5      296.99      345.34     26.03 o
   2  13   5      976.92      781.85     51.00 o
   3  13   5      418.51      383.15     39.08 o
   4  13   5      216.76      227.27     33.09 o
   5  13   5       12.38      -19.54     20.66 o
   6  13   5        2.98        0.78     22.22 o
  -8  14   5      868.49      946.05     70.80 o
  -7  14   5     1142.03     1118.81     73.37 o
  -6  14   5     1617.44     1382.81    127.87 o
  -5  14   5     1699.31     1576.28     63.37 o
  -4  14   5      340.72      380.89     36.96 o
  -3  14   5      520.53      655.17     51.04 o
  -2  14   5     3209.92     3207.13     68.89 o
  -1  14   5     4509.40     4612.04     98.22 o
   0  14   5     3639.83     3798.56     87.13 o
   1  14   5     3523.47     3368.41     72.19 o
   2  14   5     3786.36     3677.31    102.12 o
   3  14   5      656.48      579.95     47.44 o
   4  14   5      238.24      184.66     30.65 o
   5  14   5      344.25      318.49     39.21 o
   6  14   5      687.99      682.82     55.45 o
  -8  15   5        0.08        6.25     26.86 o
  -7  15   5        7.35      -14.81     29.20 o
  -6  15   5      221.84      182.33     40.06 o
  -5  15   5      430.95      420.01     40.14 o
  -4  15   5      566.23      581.50     63.48 o
  -3  15   5      571.40      605.88     45.66 o
  -2  15   5     2233.01     2234.18     74.24 o
  -1  15   5     2316.71     2471.33     69.24 o
   0  15   5      484.15      514.96     44.06 o
   1  15   5      646.79      722.65     52.88 o
   2  15   5     1486.57     1443.08     63.09 o
   3  15   5     1540.69     1533.30     65.52 o
   4  15   5      140.42      189.50     31.79 o
   5  15   5      492.05      559.27     49.22 o
   6  15   5     1592.57     1475.89     73.30 o
  -7  16   5     1479.75     1403.00     99.29 o
  -6  16   5     1337.24     1180.15     73.69 o
  -5  16   5     1544.20     1522.71     67.05 o
  -4  16   5     2453.00     2229.74    108.12 o
  -3  16   5     6859.45     6890.42    130.99 o
  -2  16   5     4029.15     3878.19    103.18 o
  -1  16   5      146.98      153.83     27.07 o
   0  16   5     1594.51     1692.45     67.21 o
   1  16   5     3107.60     3139.47     71.25 o
   2  16   5     1658.72     1614.90     67.20 o
   3  16   5      997.13     1042.76     78.24 o
   4  16   5     1909.43     1852.65    103.46 o
   5  16   5      899.55      840.85     60.23 o
   6  16   5      213.33      199.88     35.88 o
  -7  17   5      161.84       85.61     31.98 o
  -6  17   5       42.63        5.74     23.47 o
  -5  17   5       28.45       18.06     24.93 o
  -4  17   5      215.37      153.69     28.92 o
  -3  17   5        1.04       -6.65     15.95 o
  -2  17   5      135.96      109.66     24.82 o
  -1  17   5       40.38       55.00     21.06 o
   0  17   5      293.48      346.88     31.98 o
   1  17   5      446.12      477.06     37.82 o
   2  17   5       45.79       44.00     28.02 o
   3  17   5       35.19       19.35     20.90 o
   4  17   5       93.09       93.44     27.02 o
   5  17   5      201.39      273.16     39.95 o
   6  17   5       14.05        5.43     27.47 o
  -7  18   5      663.61      658.94     60.74 o
  -6  18   5      947.37      843.32     64.20 o
  -5  18   5      290.33      233.42     34.28 o
  -4  18   5      117.80       63.64     49.54 o
  -3  18   5     1205.34     1155.67     60.45 o
  -2  18   5     1849.66     1839.63     70.07 o
  -1  18   5      844.54      828.84     55.23 o
   0  18   5     1635.17     1656.49     72.40 o
   1  18   5     4590.61     4259.38    100.19 o
   2  18   5     1565.97     1475.93     68.78 o
   3  18   5      272.31      270.69     44.24 o
   4  18   5      102.76       77.41     27.20 o
   5  18   5      291.37      183.58     38.16 o
  -7  19   5       11.93      -25.94     30.13 o
  -6  19   5        3.63      -16.45     57.59 o
  -5  19   5       51.06       35.15     29.72 o
  -4  19   5      321.88      283.39     42.41 o
  -3  19   5     2329.81     2462.94     82.53 o
  -2  19   5     1884.25     1744.51     68.93 o
  -1  19   5     1746.75     1796.46     79.70 o
   0  19   5     1078.51     1154.81     66.08 o
   1  19   5      388.33      498.35     46.12 o
   2  19   5      733.18      717.40     54.19 o
   3  19   5      105.20      123.30     28.42 o
   4  19   5       28.54       24.52     23.23 o
   5  19   5      964.22      932.52     81.38 o
  -7  20   5     1153.75      985.07     87.96 o
  -6  20   5      877.18      784.81     76.17 o
  -5  20   5      855.53      872.50    104.03 o
  -4  20   5     1575.36     1487.07     81.43 o
  -3  20   5     1655.63     1510.46     70.32 o
  -2  20   5     1382.62     1364.46     66.36 o
  -1  20   5     3323.05     3117.39     97.30 o
   0  20   5     4921.94     4922.25    128.45 o
   1  20   5     5031.64     4941.95    129.77 o
   2  20   5     2197.82     2131.36    101.01 o
   3  20   5      906.63      790.33     73.25 o
   4  20   5      868.95      957.17    121.99 o
   5  20   5      678.25      654.20     74.93 o
  -7  21   5      138.39       89.60     55.11 o
  -6  21   5      210.53      192.46     46.46 o
  -5  21   5       12.87       16.72     34.68 o
  -4  21   5      456.48      377.59     49.48 o
  -3  21   5      606.28      658.78     78.40 o
  -2  21   5      429.71      490.32     45.85 o
  -1  21   5      658.36      638.95     52.01 o
   0  21   5      399.57      374.96     41.85 o
   1  21   5      192.65      204.80     34.07 o
   2  21   5      116.60       55.80     30.35 o
   3  21   5      383.72      450.95     58.53 o
   4  21   5       51.58       12.25     31.81 o
   5  21   5      241.71      268.85     51.93 o
  -6  22   5      422.16      530.07     87.31 o
  -5  22   5      340.49      352.35     71.83 o
  -4  22   5      700.55      796.01     69.47 o
  -3  22   5     1421.04     1363.26     84.69 o
  -2  22   5      714.80      743.53     56.01 o
  -1  22   5       22.71       21.83     27.26 o
   0  22   5        1.89       18.19     21.85 o
   1  22   5      226.84      213.33     34.48 o
   2  22   5      624.84      657.16     72.14 o
   3  22   5      381.00      429.13     58.18 o
   4  22   5      207.71      101.00     61.30 o
   5  22   5      563.52      461.95     86.07 o
  -6  23   5      102.74      147.38     57.59 o
  -5  23   5       27.04       32.82     39.63 o
  -4  23   5       87.38      106.15     34.08 o
  -3  23   5       91.89       93.59     34.79 o
  -2  23   5      441.95      447.64     81.43 o
  -1  23   5      196.69      141.48     31.41 o
   0  23   5      103.71       83.48     28.01 o
   1  23   5      640.49      697.00     71.15 o
   2  23   5      704.18      756.86     75.25 o
   3  23   5      465.82      345.52     56.60 o
   4  23   5      908.96      915.35     83.84 o
  -6  24   5     1254.84     1224.85    135.61 o
  -5  24   5     1001.91      772.19    108.37 o
  -4  24   5     2268.38     2261.20    104.44 o
  -3  24   5     1808.26     2031.73     99.49 o
  -2  24   5     1287.40     1271.92     87.28 o
  -1  24   5     2567.14     2627.54     94.57 o
   0  24   5     3309.07     3450.53    159.27 o
   1  24   5     1428.03     1492.37     93.63 o
   2  24   5      936.37      844.61     79.07 o
   3  24   5     1874.13     1774.29    159.14 o
   4  24   5     1999.45     1994.52    109.77 o
  -5  25   5       36.00       17.96     42.73 o
  -4  25   5      131.48      123.92     38.22 o
  -3  25   5      863.47      952.57     80.92 o
  -2  25   5      881.38      959.61     65.60 o
  -1  25   5      391.91      388.87     44.57 o
   0  25   5      782.99      757.29    116.46 o
   1  25   5      324.70      354.78     56.48 o
   2  25   5        5.32        3.25     28.10 o
   3  25   5       74.61      100.20     48.61 o
   4  25   5      619.01      538.55    123.54 o
  -5  26   5      166.63      175.24     62.54 o
  -4  26   5      177.85       68.12     48.92 o
  -3  26   5      249.18      306.61     49.37 o
  -2  26   5        0.85      -10.87     23.01 o
  -1  26   5       40.42       18.83     24.23 o
   0  26   5       35.58       11.25     23.74 o
   1  26   5        5.22        0.50     30.15 o
   2  26   5       59.87       14.23     31.12 o
   3  26   5       40.11       73.24     47.37 o
  -5  27   5       58.88       14.86     43.97 o
  -4  27   5       13.28      -12.38     39.63 o
  -3  27   5        0.41       23.98     32.97 o
  -2  27   5       11.83       43.36     27.19 o
  -1  27   5        6.58       99.93     31.14 o
   0  27   5        7.21       40.74     35.00 o
   1  27   5      372.48      502.50     66.01 o
   2  27   5      932.67     1179.33     97.63 o
   3  27   5      545.28      483.51     67.41 o
  -4  28   5     2159.94     2089.30    161.00 o
  -3  28   5     1679.82     1656.24    103.63 o
  -2  28   5     2038.27     2199.62     91.27 o
  -1  28   5     1902.84     1720.37    160.58 o
   0  28   5      774.69      762.71     68.50 o
   1  28   5      357.43      544.30     85.45 o
   2  28   5      952.88     1007.49     92.87 o
   3  28   5     2004.54     1514.65    159.14 o
  -4  29   5      490.81      354.20     84.84 o
  -3  29   5      102.70      127.20     42.49 o
  -2  29   5       16.48      -19.26     31.88 o
  -1  29   5      437.11      510.15     55.27 o
   0  29   5      980.96      917.74     71.97 o
   1  29   5      804.51      640.94     77.44 o
   2  29   5      432.05      527.89     72.29 o
  -3  30   5      228.21      229.44     62.85 o
  -2  30   5      104.60      101.95     39.82 o
  -1  30   5        8.84       -5.50     25.96 o
   0  30   5      176.51      247.13     53.23 o
   1  30   5       22.61       43.60     37.83 o
  -2  31   5       45.00       79.05     40.17 o
  -1  31   5        0.15       -5.96     28.37 o
   0  31   5       57.67       71.74     42.55 o
  -8   0   6     1725.80     1561.30     97.95 o
  -7   0   6       84.28       92.92     35.98 o
  -6   0   6      310.74      309.24     59.76 o
  -5   0   6     4303.52     4575.60    279.89 o
  -4   0   6     2728.38     2688.34     85.23 o
  -3   0   6      145.06      124.95     26.67 o
  -2   0   6      565.59      628.69     36.92 o
  -1   0   6     5787.86     6050.86    174.65 o
   0   0   6     8513.61     9195.74    151.13 o
   1   0   6     6522.42     6323.51    135.02 o
   2   0   6     3878.88     3733.02    120.41 o
   3   0   6     5006.55     5112.90    148.87 o
   4   0   6     1493.10     1538.16     77.06 o
   5   0   6        1.55        5.14     24.95 o
   6   0   6      535.62      504.06     78.02 o
  -8   1   6      774.87      800.26     75.88 o
  -7   1   6     1752.80     1771.61     91.26 o
  -6   1   6     2275.85     2155.05     70.72 o
  -5   1   6     1866.91     1901.99     64.04 o
  -4   1   6     1030.47      991.64     39.85 o
  -3   1   6      210.05      237.15     17.75 o
  -2   1   6      762.87      866.03     30.53 o
  -1   1   6     1552.24     1564.06     35.21 o
   0   1   6     1631.13     1636.68     37.83 o
   1   1   6     1525.91     1498.41     37.42 o
   2   1   6     1584.16     1558.10     65.19 o
   3   1   6     1273.79     1241.02     57.54 o
   4   1   6     1690.05     1754.92     57.84 o
   5   1   6      409.92      380.33     33.88 o
   6   1   6      358.25      381.27     50.46 o
  -8   2   6       43.18       73.70     25.30 o
  -7   2   6      164.39      164.97     33.00 o
  -6   2   6      195.00      178.18     27.72 o
  -5   2   6      477.81      482.61     46.39 o
  -4   2   6      180.21      226.50     36.12 o
  -3   2   6      255.96      261.96     18.16 o
  -2   2   6       12.99        1.18      9.29 o
  -1   2   6       32.94        2.18      9.99 o
   0   2   6      124.56      104.33     13.84 o
   1   2   6     1066.52     1058.47     29.72 o
   2   2   6      389.34      373.28     40.19 o
   3   2   6      113.76      105.71     20.96 o
   4   2   6       99.30      101.25     22.52 o
   5   2   6        6.69       -4.71     20.54 o
   6   2   6       34.44       34.16     35.61 o
  -8   3   6      411.25      453.76     42.64 o
  -7   3   6      268.50      337.84     36.64 o
  -6   3   6      483.30      516.85     41.92 o
  -5   3   6     1159.39     1203.57     48.30 o
  -4   3   6      527.42      591.18     35.45 o
  -3   3   6      884.65      907.30     31.33 o
  -2   3   6     3565.19     3651.75     58.04 o
  -1   3   6     3324.54     3384.00     58.35 o
   0   3   6       80.00       69.52     12.48 o
   1   3   6      349.13      335.52     18.21 o
   2   3   6     1067.02     1110.17     47.54 o
   3   3   6      292.43      330.58     30.79 o
   4   3   6        0.10      -14.99     14.99 o
   5   3   6      258.51      241.30     34.58 o
   6   3   6      204.99      215.15     42.24 o
  -8   4   6      466.42      490.93     44.26 o
  -7   4   6      340.63      308.66     43.17 o
  -6   4   6      984.37      885.22     51.89 o
  -5   4   6     2961.74     2877.18     70.77 o
  -4   4   6     3034.37     2961.27     69.75 o
  -3   4   6     1476.35     1511.56     45.46 o
  -2   4   6     1391.18     1330.31     43.42 o
  -1   4   6     3996.69     4200.32     72.95 o
   0   4   6     4140.25     4360.30     66.85 o
   1   4   6     1728.20     1778.03     43.97 o
   2   4   6     3099.75     3195.40     77.66 o
   3   4   6     4245.00     4175.39     92.56 o
   4   4   6     2217.71     2185.67     75.15 o
   5   4   6      612.84      634.13     50.24 o
   6   4   6     1403.98     1520.84     82.67 o
  -8   5   6      774.57      819.30     66.50 o
  -7   5   6     1257.53     1199.93     75.43 o
  -6   5   6     2140.18     2301.39     87.48 o
  -5   5   6     1013.87     1096.74     55.58 o
  -4   5   6      383.70      365.81     28.65 o
  -3   5   6     1328.05     1315.25     39.29 o
  -2   5   6     1230.79     1347.71     36.45 o
  -1   5   6     1946.90     2024.01     48.49 o
   0   5   6     2291.49     2327.51     45.35 o
   1   5   6     2030.09     2115.57     48.89 o
   2   5   6      682.93      778.44     55.70 o
   3   5   6      819.41      887.94     46.46 o
   4   5   6      561.40      606.48     39.76 o
   5   5   6      946.37      983.78     61.19 o
   6   5   6      266.53      268.64     45.13 o
  -8   6   6      498.99      441.93     67.68 o
  -7   6   6      957.51      927.97     66.83 o
  -6   6   6       50.91       20.09     21.77 o
  -5   6   6        0.95       -8.69     16.74 o
  -4   6   6        0.33       -7.66     14.98 o
  -3   6   6      248.05      285.57     20.58 o
  -2   6   6      516.65      537.60     26.65 o
  -1   6   6      533.06      506.07     24.95 o
   0   6   6      967.24     1031.81     31.22 o
   1   6   6     1000.10     1047.31     36.65 o
   2   6   6      681.99      691.69     40.50 o
   3   6   6       18.76       28.38     17.31 o
   4   6   6        1.13       -0.32     22.52 o
   5   6   6       41.41       -7.00     19.73 o
   6   6   6      193.82      187.53     33.64 o
  -8   7   6       42.10       61.15     30.07 o
  -7   7   6       33.56       46.86     27.34 o
  -6   7   6      199.14      183.61     32.29 o
  -5   7   6      180.46      130.30     23.72 o
  -4   7   6        0.23      -14.40     14.40 o
  -3   7   6      563.69      579.35     41.59 o
  -2   7   6     3540.51     3596.90     67.18 o
  -1   7   6      721.19      795.10     30.20 o
   0   7   6       86.41      101.70     14.76 o
   1   7   6        2.95       -1.79     11.31 o
   2   7   6      433.30      434.85     42.90 o
   3   7   6       17.22       12.10     19.22 o
   4   7   6      131.81      147.66     24.04 o
   5   7   6        0.23        6.80     21.05 o
   6   7   6      487.66      446.66     45.04 o
  -8   8   6      400.68      343.08     47.53 o
  -7   8   6      688.57      716.80     85.45 o
  -6   8   6     1096.18      949.54     65.38 o
  -5   8   6     1796.70     1788.05     62.80 o
  -4   8   6     2855.40     2799.42     76.75 o
  -3   8   6     1710.98     1734.52     49.31 o
  -2   8   6     2872.87     2892.59     59.25 o
  -1   8   6     2110.41     2133.99     45.46 o
   0   8   6      849.30      879.51     30.31 o
   1   8   6      418.13      505.87     35.62 o
   2   8   6     1116.50     1150.66     47.24 o
   3   8   6     3149.58     3164.57     79.59 o
   4   8   6     2067.54     2217.87     85.00 o
   5   8   6     2352.22     2371.06     84.54 o
   6   8   6     2232.22     2199.52     83.33 o
  -8   9   6      623.11      593.95     58.68 o
  -7   9   6      971.45      899.73     66.45 o
  -6   9   6      142.68      149.71     26.38 o
  -5   9   6      271.61      303.41     32.05 o
  -4   9   6     2125.30     2081.12     64.84 o
  -3   9   6     3233.99     3266.61     86.46 o
  -2   9   6     3278.13     3293.67     69.87 o
  -1   9   6     1576.48     1610.43     44.96 o
   0   9   6     3041.82     3054.83     61.96 o
   1   9   6     1557.72     1548.66     46.35 o
   2   9   6      173.35      175.06     24.13 o
   3   9   6        6.24        1.76     16.02 o
   4   9   6      462.45      573.16     48.07 o
   5   9   6      377.81      306.26     39.19 o
   6   9   6      256.72      214.04     36.44 o
  -8  10   6       46.77       41.58     40.74 o
  -7  10   6      777.74      698.42     68.87 o
  -6  10   6     1349.54     1222.55     59.74 o
  -5  10   6      327.80      303.18     31.56 o
  -4  10   6      947.03      997.24     77.49 o
  -3  10   6     1094.86     1181.55     44.58 o
  -2  10   6     1899.84     2075.98     54.29 o
  -1  10   6      643.32      705.68     31.46 o
   0  10   6      249.77      234.61     22.94 o
   1  10   6      283.42      303.74     23.11 o
   2  10   6      495.74      492.66     52.20 o
   3  10   6      492.84      465.64     35.23 o
   4  10   6      559.71      483.91     49.12 o
   5  10   6     2351.35     2265.12    115.61 o
   6  10   6      887.16      911.99     63.59 o
  -8  11   6       13.98       35.86     32.71 o
  -7  11   6      102.16       76.39     30.36 o
  -6  11   6      708.35      735.42     49.32 o
  -5  11   6      291.82      290.32     32.12 o
  -4  11   6       93.16       80.58     24.05 o
  -3  11   6      295.88      294.64     26.99 o
  -2  11   6        3.07        5.72     18.81 o
  -1  11   6       81.73       95.16     15.87 o
   0  11   6      454.83      408.16     29.55 o
   1  11   6      356.85      351.41     27.67 o
   2  11   6      545.12      503.73     43.85 o
   3  11   6       70.28       57.55     24.53 o
   4  11   6        4.76      -19.16     19.16 o
   5  11   6      112.87       57.22     36.40 o
   6  11   6      233.13      172.12     34.99 o
  -8  12   6      150.24      129.55     35.95 o
  -7  12   6      613.88      544.57     83.43 o
  -6  12   6      876.06      821.63     52.28 o
  -5  12   6      727.44      796.84     52.97 o
  -4  12   6       94.88       85.22     24.27 o
  -3  12   6      915.73      955.93     41.94 o
  -2  12   6      935.04     1035.92     60.44 o
  -1  12   6     1579.55     1706.35     49.17 o
   0  12   6     1657.41     1583.05     49.41 o
   1  12   6     2177.63     2184.27     93.20 o
   2  12   6     2090.70     2106.18     76.76 o
   3  12   6      895.23      947.33     60.50 o
   4  12   6      688.31      713.14     67.67 o
   5  12   6      661.57      641.01     53.91 o
   6  12   6     1516.42     1424.22     90.10 o
  -8  13   6     1240.57     1239.09    125.09 o
  -7  13   6     1118.78      999.18     71.61 o
  -6  13   6      716.32      682.35     47.71 o
  -5  13   6      532.55      524.23     41.35 o
  -4  13   6     3013.57     2834.19     90.07 o
  -3  13   6     5212.97     5239.99     97.57 o
  -2  13   6      253.78      339.27     27.03 o
  -1  13   6      529.10      595.24     49.87 o
   0  13   6     3815.54     3728.50     80.01 o
   1  13   6     2069.64     1998.67     63.41 o
   2  13   6       27.84       42.83     21.92 o
   3  13   6      805.01      736.28     55.00 o
   4  13   6     1082.48      958.81     63.09 o
   5  13   6      362.52      476.99     64.41 o
  -7  14   6      781.19      787.99     64.42 o
  -6  14   6      920.98     1046.67     59.05 o
  -5  14   6      924.15      954.22     67.84 o
  -4  14   6      868.60      915.64     59.27 o
  -3  14   6     1880.67     1899.09     72.49 o
  -2  14   6      822.25      839.98     41.58 o
  -1  14   6     1368.27     1370.07     63.64 o
   0  14   6     1046.04     1104.86     47.37 o
   1  14   6     1554.04     1530.26     56.61 o
   2  14   6     1286.09     1182.10     63.19 o
   3  14   6      712.03      775.57     56.93 o
   4  14   6     1832.96     1812.35     76.85 o
   5  14   6     1738.51     1674.15    129.25 o
  -7  15   6       14.12       35.83     28.28 o
  -6  15   6      291.93      251.36     37.90 o
  -5  15   6      164.64      215.93     29.16 o
  -4  15   6        0.64       -9.32     18.55 o
  -3  15   6      109.84      102.34     21.89 o
  -2  15   6      351.35      352.74     32.62 o
  -1  15   6      698.56      726.16     45.74 o
   0  15   6       66.57       55.43     17.86 o
   1  15   6      248.27      253.50     34.95 o
   2  15   6      203.45      177.29     32.06 o
   3  15   6       26.95       14.68     20.91 o
   4  15   6      109.15       95.22     29.74 o
   5  15   6      208.23      205.94     36.62 o
  -7  16   6      287.26      257.98     44.46 o
  -6  16   6      379.56      291.32     42.09 o
  -5  16   6        8.53       -6.60     20.12 o
  -4  16   6       65.13       69.51     27.77 o
  -3  16   6       98.13       90.02     21.79 o
  -2  16   6      443.02      490.81     49.45 o
  -1  16   6     1042.26     1146.14     57.80 o
   0  16   6     1919.23     1900.60     59.06 o
   1  16   6     2278.22     2315.17     71.51 o
   2  16   6     2487.10     2606.24     90.58 o
   3  16   6      271.68      239.66     35.26 o
   4  16   6        0.36      -18.71     20.10 o
   5  16   6      537.59      471.66     50.35 o
  -7  17   6     1545.09     1483.36     90.19 o
  -6  17   6     1879.34     1668.17    105.80 o
  -5  17   6     1803.49     1745.78    106.14 o
  -4  17   6     2429.41     2266.44     82.63 o
  -3  17   6      830.67      859.72     58.14 o
  -2  17   6      451.63      482.88     44.75 o
  -1  17   6      624.25      664.91     45.38 o
   0  17   6     1416.31     1441.57     60.44 o
   1  17   6     1287.03     1270.44     66.41 o
   2  17   6     1371.83     1537.03    130.76 o
   3  17   6     1702.89     1668.52     74.45 o
   4  17   6     2172.84     2052.40     84.03 o
   5  17   6      801.64      733.76     99.55 o
  -7  18   6      614.47      671.21     62.78 o
  -6  18   6      233.58      251.82     44.76 o
  -5  18   6      307.78      284.05     38.93 o
  -4  18   6      857.45      917.45     61.59 o
  -3  18   6      616.60      692.09     52.64 o
  -2  18   6      866.14      840.71     58.85 o
  -1  18   6     1178.15     1154.07     58.58 o
   0  18   6     4352.22     4461.20    110.38 o
   1  18   6     4332.28     4371.06    190.06 o
   2  18   6     2071.07     1945.38    185.01 o
   3  18   6     1170.16     1156.09     72.51 o
   4  18   6     1007.62     1054.99     71.19 o
   5  18   6      639.19      472.36     74.85 o
  -7  19   6       54.31       54.49     45.82 o
  -6  19   6      175.88      103.59     46.96 o
  -5  19   6        0.18       13.11     27.36 o
  -4  19   6       16.27       -6.98     24.99 o
  -3  19   6      160.18      168.35     31.18 o
  -2  19   6        7.38      -19.19     19.19 o
  -1  19   6        3.42       32.62     27.49 o
   0  19   6       10.89        1.75     17.30 o
   1  19   6       52.43       61.69     29.39 o
   2  19   6       56.65       40.60     24.62 o
   3  19   6      186.56      242.62     38.38 o
   4  19   6       41.50       48.55     26.82 o
  -6  20   6        6.32       19.77     50.16 o
  -5  20   6        3.68        8.43     46.13 o
  -4  20   6       57.66       34.91     29.00 o
  -3  20   6     1005.72      910.30     70.05 o
  -2  20   6      822.23      885.51     62.29 o
  -1  20   6        9.04       -1.87     20.86 o
   0  20   6        2.83       44.52     24.45 o
   1  20   6      503.40      376.14     43.53 o
   2  20   6      128.74      123.30     30.73 o
   3  20   6        3.56       28.37     33.54 o
   4  20   6      282.50      326.92     44.46 o
  -6  21   6      559.10      574.34     69.65 o
  -5  21   6      691.82      596.76     64.01 o
  -4  21   6      941.86     1013.52     81.01 o
  -3  21   6     1719.45     1767.19    110.84 o
  -2  21   6     1071.72     1038.21     68.05 o
  -1  21   6     1343.48     1539.07     77.60 o
   0  21   6     1486.53     1451.88    116.42 o
   1  21   6      572.18      440.79     58.42 o
   2  21   6      309.54      340.28     42.28 o
   3  21   6     1136.35     1092.11     87.23 o
   4  21   6     1256.02     1080.65     92.01 o
  -6  22   6      318.57      381.16     60.40 o
  -5  22   6      392.95      279.89     69.97 o
  -4  22   6     1053.46     1122.01     85.53 o
  -3  22   6     1170.03     1275.42     92.31 o
  -2  22   6      779.50      667.20     56.14 o
  -1  22   6     1722.86     1606.23     97.95 o
   0  22   6     2141.75     2240.36     88.74 o
   1  22   6     2246.10     2286.93    169.67 o
   2  22   6     1290.42     1171.08    101.86 o
   3  22   6     1182.03     1158.41    177.72 o
   4  22   6     1337.38     1366.24    103.67 o
  -5  23   6      485.10      443.37     84.22 o
  -4  23   6        4.57       -1.37     29.00 o
  -3  23   6       65.46       51.45     33.30 o
  -2  23   6        4.66        3.10     22.85 o
  -1  23   6       16.69       16.97     23.39 o
   0  23   6        6.68       55.14     28.61 o
   1  23   6      137.21       70.28     40.25 o
   2  23   6      249.06      186.90     45.57 o
   3  23   6      192.83      311.44    116.11 o
  -5  24   6       17.59       27.25     42.73 o
  -4  24   6      114.06      130.31     62.23 o
  -3  24   6      799.85      763.03     83.60 o
  -2  24   6      173.66      138.14     31.77 o
  -1  24   6      163.02      112.97     32.52 o
   0  24   6      256.13      197.81     39.62 o
   1  24   6      178.59      150.33     42.48 o
   2  24   6       74.61       57.21     47.99 o
   3  24   6       12.95       47.25     38.09 o
  -5  25   6      190.84      229.74     69.97 o
  -4  25   6      706.31      927.75     89.17 o
  -3  25   6     1245.83     1364.84     99.61 o
  -2  25   6     2176.93     2333.98    126.96 o
  -1  25   6     2163.29     2393.43    105.25 o
   0  25   6      747.90      759.38     84.85 o
   1  25   6       37.84       -5.99     29.44 o
   2  25   6      282.38      287.60     53.19 o
   3  25   6      330.69      427.43     77.09 o
  -4  26   6     1516.96     1672.50    242.43 o
  -3  26   6      963.69     1088.80     90.96 o
  -2  26   6     1307.08     1183.50     78.45 o
  -1  26   6     1137.60      972.46     72.63 o
   0  26   6     1049.08      932.69     86.25 o
   1  26   6      172.74      214.25     51.03 o
   2  26   6      128.85      144.17     46.19 o
  -4  27   6      232.16      193.20     66.88 o
  -3  27   6      352.76      383.18     59.54 o
  -2  27   6      770.82      761.54     64.83 o
  -1  27   6      616.49      569.58     57.70 o
   0  27   6      401.01      469.31     88.24 o
   1  27   6      220.63      306.54     72.76 o
   2  27   6      181.72      101.63     40.52 o
  -3  28   6       81.13      120.40     45.88 o
  -2  28   6       77.34      101.44     42.99 o
  -1  28   6       22.96       52.68     32.46 o
   0  28   6       28.98       14.44     31.60 o
   1  28   6        0.01      -26.77     26.77 o
  -2  29   6      486.59      484.85     70.28 o
  -1  29   6      655.92      849.51     71.71 o
   0  29   6       92.94      167.54     59.76 o
  -8   1   7      147.33      143.41     30.91 o
  -7   1   7      393.98      388.29     40.35 o
  -6   1   7      914.25      918.41     56.40 o
  -5   1   7      952.29      865.01     52.62 o
  -4   1   7     1183.33     1048.25     45.20 o
  -3   1   7      962.49     1080.78     37.63 o
  -2   1   7     1028.87     1192.93     35.13 o
  -1   1   7      583.93      600.22     26.61 o
   0   1   7      319.50      329.79     20.33 o
   1   1   7     1325.92     1358.39     36.51 o
   2   1   7     2777.42     2729.15     75.91 o
   3   1   7     2697.29     2799.16     78.33 o
   4   1   7     1215.21     1327.80     60.34 o
   5   1   7      672.96      629.17     91.95 o
  -8   2   7      112.23      136.59     30.67 o
  -7   2   7     1018.14     1071.29     63.10 o
  -6   2   7     1211.77     1107.15     60.91 o
  -5   2   7      546.20      556.46     42.95 o
  -4   2   7      823.49      919.37     46.49 o
  -3   2   7     1459.70     1587.90     40.35 o
  -2   2   7      371.94      350.17     24.93 o
  -1   2   7        2.33       -9.61      9.61 o
   0   2   7      209.56      229.25     19.07 o
   1   2   7      102.32      113.90     19.56 o
   2   2   7       82.58       64.46     25.29 o
   3   2   7       59.48       58.14     30.39 o
   4   2   7      204.79      199.74     28.63 o
   5   2   7      582.12      633.70     53.33 o
  -8   3   7      734.44      732.77     55.22 o
  -7   3   7      510.30      422.51     57.17 o
  -6   3   7     2194.16     2207.74     75.87 o
  -5   3   7     3541.45     3383.25    128.19 o
  -4   3   7     1976.04     1926.17     57.97 o
  -3   3   7      986.66     1031.14     36.98 o
  -2   3   7      653.12      682.21     29.75 o
  -1   3   7       71.11       73.10     13.43 o
   0   3   7      741.21      766.61     31.17 o
   1   3   7     2377.56     2313.65     60.52 o
   2   3   7     5078.10     4876.63    107.20 o
   3   3   7     5370.21     5355.18    166.87 o
   4   3   7     1860.82     1852.87     65.04 o
   5   3   7     1246.82     1372.06    106.15 o
  -8   4   7       29.82       30.00     23.69 o
  -7   4   7       92.02      114.18     27.13 o
  -6   4   7        3.06        3.19     18.54 o
  -5   4   7      454.69      471.98     35.51 o
  -4   4   7      676.59      607.80     40.04 o
  -3   4   7       36.57       17.51     11.99 o
  -2   4   7        0.96       -6.35     10.64 o
  -1   4   7        0.00       -4.63     11.18 o
   0   4   7      181.63      165.73     16.93 o
   1   4   7     2448.90     2288.67     60.64 o
   2   4   7      939.17      954.10     51.10 o
   3   4   7       76.01       64.46     22.28 o
   4   4   7      161.72      150.49     27.36 o
   5   4   7      143.92      157.24     58.66 o
  -8   5   7      130.21       78.00     27.55 o
  -7   5   7        8.58      -15.65     22.52 o
  -6   5   7       50.31       43.34     21.50 o
  -5   5   7      286.60      269.20     28.83 o
  -4   5   7      103.67      100.67     20.70 o
  -3   5   7     1482.75     1616.45     43.10 o
  -2   5   7     3861.49     3988.57     65.64 o
  -1   5   7     3914.95     4028.61     70.54 o
   0   5   7      474.14      534.36     26.18 o
   1   5   7       30.94       31.22     16.50 o
   2   5   7      621.55      657.56     48.73 o
   3   5   7      328.85      318.95     64.44 o
   4   5   7        0.29        1.84     18.39 o
   5   5   7      106.87       95.07     30.72 o
  -8   6   7      547.78      534.82     71.77 o
  -7   6   7      436.66      436.23     42.78 o
  -6   6   7      255.27      222.93     31.21 o
  -5   6   7      248.90      277.76     29.27 o
  -4   6   7        7.99        5.74     15.10 o
  -3   6   7       22.81       23.24     12.83 o
  -2   6   7      298.93      309.81     23.38 o
  -1   6   7      156.95      147.86     17.84 o
   0   6   7      510.96      548.65     32.91 o
   1   6   7     2316.88     2252.05     60.44 o
   2   6   7      509.49      472.60     37.83 o
   3   6   7        4.58      -14.29     22.26 o
   4   6   7        5.02       11.41     19.03 o
   5   6   7      229.81      177.60     34.25 o
  -8   7   7      603.74      591.54     51.30 o
  -7   7   7     1447.03     1169.05     65.76 o
  -6   7   7     1145.02      996.01     58.72 o
  -5   7   7     1779.94     1808.25     60.31 o
  -4   7   7     3091.90     3178.30     77.44 o
  -3   7   7     3053.69     3013.15     63.59 o
  -2   7   7     2482.12     2581.88     58.63 o
  -1   7   7     4161.78     4212.07     71.26 o
   0   7   7     2235.84     2570.86     59.64 o
   1   7   7     2515.58     2633.73     66.21 o
   2   7   7     2702.29     2635.30     75.93 o
   3   7   7     1166.17     1175.70     63.73 o
   4   7   7     1367.11     1379.43     77.29 o
   5   7   7     1580.42     1721.78     76.98 o
  -8   8   7       80.52       74.31     35.47 o
  -7   8   7        0.16        7.54     25.74 o
  -6   8   7        1.53      -10.87     18.41 o
  -5   8   7      114.42      111.74     25.56 o
  -4   8   7      341.71      278.74     38.96 o
  -3   8   7        7.38       11.48     12.46 o
  -2   8   7      134.16      103.41     21.00 o
  -1   8   7      208.01      195.91     19.21 o
   0   8   7       17.56       11.28     13.80 o
   1   8   7      212.09      145.83     24.77 o
   2   8   7        5.66       14.68     17.39 o
   3   8   7       90.38      106.75     23.53 o
   4   8   7       29.26       52.84     25.79 o
   5   8   7      212.58      172.47     35.56 o
  -7   9   7       11.00      -21.18     23.04 o
  -6   9   7      476.87      475.35     51.66 o
  -5   9   7       48.19       30.37     20.73 o
  -4   9   7        8.24      -15.66     15.66 o
  -3   9   7      844.92      919.69     49.66 o
  -2   9   7     1782.39     1904.86     50.58 o
  -1   9   7      156.24      164.35     20.78 o
   0   9   7      205.86      216.63     21.86 o
   1   9   7      386.99      411.33     47.86 o
   2   9   7      281.80      239.00     29.47 o
   3   9   7       35.98        0.23     16.96 o
   4   9   7       20.01        0.22     21.48 o
   5   9   7       33.93        1.98     24.60 o
  -7  10   7      248.93      310.39     44.19 o
  -6  10   7      215.52      220.87     41.08 o
  -5  10   7        0.61       33.04     19.49 o
  -4  10   7      283.04      277.44     31.68 o
  -3  10   7      176.68      199.36     28.81 o
  -2  10   7      213.89      190.09     21.92 o
  -1  10   7      192.68      246.44     23.04 o
   0  10   7     1874.43     1888.42     88.22 o
   1  10   7      887.04      875.24     49.89 o
   2  10   7      457.62      425.42     36.86 o
   3  10   7      323.90      349.10     34.49 o
   4  10   7       26.64       43.63     28.25 o
   5  10   7       80.51      136.62     57.12 o
  -7  11   7     1128.05      998.15     73.23 o
  -6  11   7      696.77      693.59     85.25 o
  -5  11   7     1317.77     1383.50     62.90 o
  -4  11   7     2655.21     2582.09    110.20 o
  -3  11   7     3343.30     3354.71     77.07 o
  -2  11   7     4479.79     4800.74    114.80 o
  -1  11   7     5478.53     5729.33     95.49 o
   0  11   7     6365.23     6619.58    119.22 o
   1  11   7     2758.60     2692.57    133.37 o
   2  11   7      641.89      624.94     57.04 o
   3  11   7      531.59      528.22     48.62 o
   4  11   7     1342.37     1200.52     73.97 o
   5  11   7     1409.92     1478.23     95.48 o
  -7  12   7      206.29      119.40     33.51 o
  -6  12   7       17.83        2.24     27.42 o
  -5  12   7        0.13      -17.40     17.40 o
  -4  12   7        1.70        0.35     20.66 o
  -3  12   7      109.75      177.84     26.83 o
  -2  12   7       31.95       52.07     16.34 o
  -1  12   7      521.78      476.36     30.88 o
   0  12   7      954.83      913.19     79.53 o
   1  12   7      601.60      593.30     50.42 o
   2  12   7      433.71      398.24     43.28 o
   3  12   7      364.24      302.06     53.54 o
   4  12   7      163.86       89.89     30.03 o
   5  12   7      535.02      415.00     48.57 o
  -7  13   7       92.63       31.82     35.12 o
  -6  13   7      182.63      216.43     32.56 o
  -5  13   7      154.04      153.37     27.95 o
  -4  13   7      145.76      107.13     41.01 o
  -3  13   7      120.01      113.45     41.52 o
  -2  13   7      595.97      577.16     33.55 o
  -1  13   7      328.22      351.15     30.91 o
   0  13   7       72.64       48.66     17.91 o
   1  13   7      346.55      391.20     43.37 o
   2  13   7      444.01      380.91     43.22 o
   3  13   7       67.99       69.70     26.93 o
   4  13   7       18.41       23.51     24.93 o
   5  13   7      125.23      109.22     39.66 o
  -7  14   7      116.82      224.20     40.62 o
  -6  14   7      181.50      158.51     29.90 o
  -5  14   7     1206.49     1188.42     63.84 o
  -4  14   7      805.21      860.14     61.73 o
  -3  14   7      265.64      350.54     34.97 o
  -2  14   7      323.79      444.81     33.61 o
  -1  14   7       44.73       31.41     18.71 o
   0  14   7       68.89       76.11     20.86 o
   1  14   7        0.01      -15.42     18.83 o
   2  14   7        0.02        8.76     22.34 o
   3  14   7       65.76        1.63     21.27 o
   4  14   7      371.29      497.68     51.75 o
  -7  15   7     1293.36     1130.80     79.61 o
  -6  15   7     1025.38      904.11     58.18 o
  -5  15   7     1728.80     1681.33     67.83 o
  -4  15   7     3023.29     2931.30    112.13 o
  -3  15   7     1312.97     1413.60     58.84 o
  -2  15   7      938.62     1109.91     59.15 o
  -1  15   7     2527.55     2502.76     69.76 o
   0  15   7     4041.71     3841.79     98.81 o
   1  15   7     2918.73     2880.23    136.58 o
   2  15   7     1538.94     1628.17     77.42 o
   3  15   7     2427.63     2465.49     93.97 o
   4  15   7     2697.24     2600.11    143.20 o
  -6  16   7       88.59       41.77     24.81 o
  -5  16   7      143.72      129.29     27.55 o
  -4  16   7       73.68       96.69     27.61 o
  -3  16   7        0.12       19.81     19.26 o
  -2  16   7       94.00       83.73     23.54 o
  -1  16   7      609.64      592.95     40.86 o
   0  16   7      339.12      260.44     34.68 o
   1  16   7       14.74       -6.21     20.80 o
   2  16   7      162.83      211.18     36.33 o
   3  16   7      170.26      142.67     30.96 o
   4  16   7        0.95        2.27     23.68 o
  -6  17   7      101.96       92.29     31.94 o
  -5  17   7      128.03      145.05     33.72 o
  -4  17   7      190.50      211.93     47.40 o
  -3  17   7       57.13       -9.38     22.04 o
  -2  17   7      764.55      800.73     53.02 o
  -1  17   7      794.80      887.50     48.86 o
   0  17   7       21.87       62.52     22.00 o
   1  17   7        0.25       18.82     22.91 o
   2  17   7       72.77       30.59     24.05 o
   3  17   7      253.00      326.02     43.58 o
   4  17   7        2.89       -6.72     26.29 o
  -6  18   7      256.02      253.97     42.87 o
  -5  18   7      454.69      491.80     74.99 o
  -4  18   7     1048.48     1164.43     96.12 o
  -3  18   7      499.54      570.23     65.01 o
  -2  18   7       81.29      131.96     27.38 o
  -1  18   7      634.14      580.29     48.35 o
   0  18   7       66.09       83.18     24.19 o
   1  18   7      219.27      210.78     37.08 o
   2  18   7       78.33      126.57     31.54 o
   3  18   7      228.00      149.06     33.66 o
   4  18   7      313.99      343.92     47.01 o
  -6  19   7      774.80      723.90    105.24 o
  -5  19   7     1490.29     1467.44     87.90 o
  -4  19   7     1900.58     1842.91     98.52 o
  -3  19   7     1093.32      902.61     79.45 o
  -2  19   7      430.45      584.67     53.08 o
  -1  19   7      874.54      966.31     58.13 o
   0  19   7     1163.26     1008.63     78.92 o
   1  19   7     2003.70     1904.99     88.35 o
   2  19   7     2608.43     2449.94    115.07 o
   3  19   7     2688.78     2460.09    117.70 o
  -6  20   7      194.04      147.53     46.18 o
  -5  20   7      420.96      502.34     62.39 o
  -4  20   7      159.11      166.77     42.21 o
  -3  20   7      228.55      223.86     45.51 o
  -2  20   7      585.04      597.41     55.41 o
  -1  20   7       98.45      104.21     30.83 o
   0  20   7      285.59      371.37     39.63 o
   1  20   7      109.89      106.00     44.40 o
   2  20   7       29.94       15.23     25.50 o
   3  20   7        2.40      -12.43     25.30 o
  -5  21   7     1615.79     1608.01    102.06 o
  -4  21   7      451.52      492.48     62.98 o
  -3  21   7      124.96       76.20     38.98 o
  -2  21   7       13.20       34.09     29.48 o
  -1  21   7       68.73      104.75     31.19 o
   0  21   7      122.28      176.50     36.23 o
   1  21   7      305.91      274.63     42.07 o
   2  21   7     1411.44     1198.94     79.21 o
   3  21   7     1328.15     1577.65     91.04 o
  -5  22   7       14.31       22.86     31.39 o
  -4  22   7        0.24        0.00     32.40 o
  -3  22   7        4.77       -8.91     31.30 o
  -2  22   7      444.50      513.53     52.98 o
  -1  22   7      811.22      777.58     63.39 o
   0  22   7      109.20       78.68     37.28 o
   1  22   7        0.30       20.72     29.75 o
   2  22   7      267.58      267.12     42.39 o
   3  22   7      212.64      197.38     58.52 o
  -5  23   7      593.62      480.53     92.27 o
  -4  23   7      772.54      751.57    190.72 o
  -3  23   7     1369.82     1274.50     99.18 o
  -2  23   7     1615.64     1687.72     93.52 o
  -1  23   7     1183.10     1438.90     87.08 o
   0  23   7     1546.95     1249.77    100.05 o
   1  23   7      584.79      457.17     91.03 o
   2  23   7      515.18      574.36     72.15 o
  -4  24   7      132.46      202.34     48.16 o
  -3  24   7      305.64      274.57     75.55 o
  -2  24   7      121.38      180.94     39.31 o
  -1  24   7        4.05       -4.06     25.95 o
   0  24   7        1.06      -14.73     30.81 o
   1  24   7       70.31       33.00     36.12 o
   2  24   7       40.36       94.63     42.40 o
  -4  25   7      560.06      596.94    105.89 o
  -3  25   7      396.68      377.53     59.38 o
  -2  25   7      378.05      250.65     73.38 o
  -1  25   7      271.88      315.56     47.54 o
   0  25   7      383.95      453.39     67.56 o
   1  25   7      510.55      520.41     99.08 o
  -3  26   7        1.16      -28.74     30.17 o
  -2  26   7      366.20      598.05     74.74 o
  -1  26   7      205.68      325.79     56.79 o
   0  26   7        6.34        0.56     35.70 o
   1  26   7       74.05      113.32     58.21 o
  -2  27   7     1017.80      923.90    133.76 o
  -1  27   7     1870.72     1959.30    118.52 o
  -7   0   8      624.84      698.18     99.08 o
  -6   0   8     1245.27     1212.23     97.53 o
  -5   0   8      958.94      995.93     83.66 o
  -4   0   8     3379.87     3788.41    115.82 o
  -3   0   8     7138.42     7427.19    172.14 o
  -2   0   8     3122.69     3108.59     83.62 o
  -1   0   8      999.21     1012.38     51.24 o
   0   0   8      822.50      864.84     60.81 o
   1   0   8     1177.23     1173.24     85.56 o
   2   0   8     1993.48     2204.21    171.53 o
   3   0   8     1195.83     1134.46     86.64 o
   4   0   8     1960.03     1930.23    165.96 o
  -7   1   8       17.63       34.36     22.92 o
  -6   1   8      180.83      158.95     29.93 o
  -5   1   8       59.94       14.62     20.79 o
  -4   1   8       17.38       44.92     18.59 o
  -3   1   8       12.70       -3.35     13.39 o
  -2   1   8        3.62       -6.88     12.99 o
  -1   1   8      123.51      135.09     17.43 o
   0   1   8      109.32      135.77     18.23 o
   1   1   8      286.90      265.57     31.92 o
   2   1   8      720.28      750.49     49.49 o
   3   1   8      317.06      390.87     38.42 o
   4   1   8        7.91       -0.91     21.60 o
  -7   2   8        0.37       11.09     21.15 o
  -6   2   8       83.94      113.49     27.04 o
  -5   2   8      478.52      498.80     42.14 o
  -4   2   8      492.08      493.20     34.61 o
  -3   2   8      106.06       83.67     17.07 o
  -2   2   8       15.22      -12.24     12.46 o
  -1   2   8        0.38        0.22     11.95 o
   0   2   8        7.53        3.37     12.42 o
   1   2   8        5.95      -16.89     16.89 o
   2   2   8        1.11      -16.76     23.51 o
   3   2   8        8.01        1.76     19.07 o
   4   2   8      144.25      160.06     29.73 o
  -7   3   8       14.43        0.32     20.95 o
  -6   3   8       94.84       70.28     25.28 o
  -5   3   8       28.11       16.27     20.17 o
  -4   3   8        0.88       15.41     17.27 o
  -3   3   8        0.01      -12.34     12.34 o
  -2   3   8      184.76      190.01     25.34 o
  -1   3   8      247.93      217.41     19.68 o
   0   3   8       18.04       24.84     13.03 o
   1   3   8       23.99       18.06     19.45 o
   2   3   8       51.73       50.11     21.51 o
   3   3   8       36.60       38.44     21.88 o
   4   3   8        3.41      -18.69     18.69 o
  -7   4   8     1400.63     1399.52     75.41 o
  -6   4   8      671.49      631.83     50.55 o
  -5   4   8     1070.05      908.46     50.84 o
  -4   4   8     2105.35     2197.24     89.99 o
  -3   4   8     3119.71     3343.67     63.42 o
  -2   4   8     2998.35     3104.74     59.69 o
  -1   4   8     1881.84     1817.89     43.70 o
   0   4   8     1696.57     1811.27     52.38 o
   1   4   8     2339.79     2477.17     77.25 o
   2   4   8     1990.88     1926.79     68.53 o
   3   4   8     1723.89     1809.41    119.59 o
   4   4   8     1519.57     1449.55     83.05 o
  -7   5   8      120.33      129.56     29.69 o
  -6   5   8      104.85       62.87     42.37 o
  -5   5   8        0.10        9.69     19.47 o
  -4   5   8      125.17      131.09     24.69 o
  -3   5   8       15.77       19.13     14.60 o
  -2   5   8      130.99      113.93     17.62 o
  -1   5   8        0.29      -11.22     11.22 o
   0   5   8      205.26      202.54     25.11 o
   1   5   8      404.27      406.84     38.01 o
   2   5   8      222.20      194.38     29.69 o
   3   5   8        0.45        6.95     19.30 o
   4   5   8      174.34      127.82     39.93 o
  -7   6   8       10.74      -13.84     22.49 o
  -6   6   8      341.08      405.73     41.65 o
  -5   6   8     2178.96     2125.93     68.66 o
  -4   6   8      761.27      687.15     43.20 o
  -3   6   8      117.22      111.91     18.68 o
  -2   6   8      188.12      228.67     21.09 o
  -1   6   8      648.61      708.03     39.00 o
   0   6   8      164.15      158.15     22.28 o
   1   6   8       25.07        6.40     19.36 o
   2   6   8      236.10      146.80     27.51 o
   3   6   8      408.81      376.26     37.70 o
   4   6   8      228.34      259.71     41.06 o
  -7   7   8      218.54      180.89     33.42 o
  -6   7   8        3.39      -16.71     16.71 o
  -5   7   8      142.66      145.01     25.85 o
  -4   7   8      490.96      472.84     36.93 o
  -3   7   8       21.00        2.28     14.76 o
  -2   7   8      769.67      799.62     36.53 o
  -1   7   8      321.42      256.92     26.09 o
   0   7   8      109.23      131.47     24.29 o
   1   7   8       40.99       24.01     19.78 o
   2   7   8       31.24       51.00     21.25 o
   3   7   8       55.98       70.09     23.62 o
   4   7   8      143.97      153.90     68.38 o
  -7   8   8     1105.70     1014.56     65.57 o
  -6   8   8     1358.97     1219.46     74.29 o
  -5   8   8      722.16      629.39     43.41 o
  -4   8   8      895.11      869.71     49.24 o
  -3   8   8      786.55      844.30     42.38 o
  -2   8   8     2210.23     2256.52     60.79 o
  -1   8   8     2954.48     3121.59     71.63 o
   0   8   8     2761.16     2804.89     78.93 o
   1   8   8     2406.26     2387.74    147.74 o
   2   8   8     2308.42     2336.89     98.17 o
   3   8   8     1442.99     1418.53     66.08 o
   4   8   8      613.92      742.29     78.71 o
  -7   9   8        4.92       16.23     23.06 o
  -6   9   8       29.92       20.15     20.01 o
  -5   9   8      250.55      171.24     27.53 o
  -4   9   8        1.68        4.44     17.36 o
  -3   9   8      106.22       80.25     18.81 o
  -2   9   8      196.13      211.71     24.21 o
  -1   9   8     1070.59     1107.75     52.78 o
   0   9   8      577.51      511.32     38.46 o
   1   9   8      190.89      134.87     26.34 o
   2   9   8      196.69      175.13     29.31 o
   3   9   8       89.96       88.06     25.26 o
   4   9   8       40.65       21.64     27.42 o
  -7  10   8      310.39      214.34     35.99 o
  -6  10   8      259.88      260.39     32.42 o
  -5  10   8      194.52      147.38     26.70 o
  -4  10   8      223.08      162.88     26.03 o
  -3  10   8        6.75       16.73     16.76 o
  -2  10   8      918.94     1058.91     45.33 o
  -1  10   8     1394.63     1491.00     56.78 o
   0  10   8     1015.92     1241.63     63.86 o
   1  10   8      749.03      768.41     50.73 o
   2  10   8      836.01      713.50     61.36 o
   3  10   8      805.46      777.60     51.88 o
   4  10   8      152.52      190.04     38.18 o
  -6  11   8        4.76      -13.37     18.73 o
  -5  11   8       26.68        8.21     18.70 o
  -4  11   8       52.53       73.51     21.82 o
  -3  11   8      121.40       85.62     21.64 o
  -2  11   8        0.14       -0.67     14.76 o
  -1  11   8      118.58      195.23     27.15 o
   0  11   8      197.32      218.86     30.77 o
   1  11   8        8.42       -9.50     21.15 o
   2  11   8      146.28      148.40     32.60 o
   3  11   8        0.52        8.00     23.33 o
   4  11   8       33.74       48.33     29.77 o
  -6  12   8      686.71      681.61     53.95 o
  -5  12   8     1425.39     1314.65     62.38 o
  -4  12   8     1197.26     1177.10     57.68 o
  -3  12   8     1569.53     1628.66     92.40 o
  -2  12   8      663.74      688.20     43.74 o
  -1  12   8     1547.20     1663.42     76.12 o
   0  12   8     1552.32     1827.70     68.20 o
   1  12   8      831.33      822.04     62.37 o
   2  12   8      445.43      437.81     54.59 o
   3  12   8      694.03      562.58     54.43 o
   4  12   8     1116.41     1212.20     95.89 o
  -6  13   8       66.64      102.65     29.73 o
  -5  13   8        0.90      -18.46     19.30 o
  -4  13   8        0.16       19.19     18.76 o
  -3  13   8       54.22       -7.59     18.73 o
  -2  13   8       22.54       20.70     18.43 o
  -1  13   8       44.55       25.95     19.18 o
   0  13   8      357.37      323.27     40.96 o
   1  13   8       72.97       -0.23     30.74 o
   2  13   8       24.57       16.85     23.61 o
   3  13   8       13.37       -1.12     23.22 o
  -6  14   8      288.95      232.27     36.30 o
  -5  14   8      523.98      512.08     47.36 o
  -4  14   8       27.36       31.33     21.78 o
  -3  14   8      370.86      399.74     39.95 o
  -2  14   8     1310.53     1553.07     60.16 o
  -1  14   8     2089.33     2048.24     65.99 o
   0  14   8      722.81      723.72     59.46 o
   1  14   8      568.03      578.23     56.96 o
   2  14   8      771.66      747.63    105.58 o
   3  14   8      863.85      876.99     67.78 o
  -6  15   8        4.26       -2.67     23.25 o
  -5  15   8        0.57      -17.94     26.72 o
  -4  15   8       37.13       48.84     26.98 o
  -3  15   8       28.98        0.45     26.55 o
  -2  15   8      381.61      303.98     38.39 o
  -1  15   8      505.28      601.10     42.44 o
   0  15   8       63.44      171.70     34.25 o
   1  15   8       37.29       40.94     36.36 o
   2  15   8        0.01       24.94     28.21 o
   3  15   8       18.25       11.77     25.35 o
  -6  16   8      199.11      205.71     34.95 o
  -5  16   8     1323.13     1335.82     82.98 o
  -4  16   8     2080.76     2089.36     87.50 o
  -3  16   8      449.97      501.69     44.27 o
  -2  16   8      646.44      675.04     51.21 o
  -1  16   8      376.13      365.49     66.50 o
   0  16   8      395.18      479.76     53.82 o
   1  16   8       95.53      120.93     32.64 o
   2  16   8      112.50      104.62     33.26 o
   3  16   8      561.84      486.34     55.20 o
  -5  17   8       21.18        1.81     22.61 o
  -4  17   8      181.43      171.29     37.67 o
  -3  17   8       24.25      -26.36     26.36 o
  -2  17   8      701.78      785.73     55.31 o
  -1  17   8      173.83      152.99     32.53 o
   0  17   8        1.16      -19.14     22.96 o
   1  17   8       48.09       26.62     26.05 o
   2  17   8      196.82      263.75     42.30 o
   3  17   8      639.74      579.67     70.69 o
  -5  18   8     1522.26     1540.39     79.22 o
  -4  18   8     1290.14     1098.10    129.42 o
  -3  18   8     1032.49     1033.21     89.10 o
  -2  18   8     1887.19     2208.52     81.07 o
  -1  18   8     1286.88     1171.66     67.43 o
   0  18   8      436.55      406.31     48.96 o
   1  18   8       51.47      113.94     32.28 o
   2  18   8      738.48      713.37     65.38 o
  -5  19   8       59.66       76.30     32.37 o
  -4  19   8        0.20       11.96     31.66 o
  -3  19   8       15.33       53.69     34.66 o
  -2  19   8       86.28       85.15     28.32 o
  -1  19   8        0.84      -14.10     27.44 o
   0  19   8       27.03       25.20     25.87 o
   1  19   8       58.85       49.85     27.63 o
   2  19   8      355.55      350.02     49.38 o
  -4  20   8      130.03      170.28     46.59 o
  -3  20   8      102.10      120.83     44.20 o
  -2  20   8       75.71       78.43     27.91 o
  -1  20   8      577.28      578.07     49.85 o
   0  20   8      302.15      257.75     47.62 o
   1  20   8      293.36      432.20     53.61 o
   2  20   8      370.30      367.34     49.78 o
  -4  21   8        7.92       26.64     35.40 o
  -3  21   8       10.95       39.00     38.96 o
  -2  21   8       11.48       34.48     27.07 o
  -1  21   8        4.59       19.93     27.60 o
   0  21   8       19.57       29.56     28.84 o
   1  21   8       10.78        0.71     27.49 o
  -4  22   8     1537.32     1327.02    149.86 o
  -3  22   8     1804.93     1749.24    119.86 o
  -2  22   8     1520.97     1628.04    125.10 o
  -1  22   8     1015.08     1012.17     76.98 o
   0  22   8      459.69      327.60     61.70 o
   1  22   8     1209.74     1120.53     81.77 o
  -3  23   8        2.02       34.04     34.21 o
  -2  23   8       13.83        3.66     36.07 o
  -1  23   8       37.86       24.46     37.65 o
   0  23   8        0.44      -18.90     34.66 o
  -2  24   8      118.88      100.32     63.78 o
  -1  24   8      214.41      185.15     69.35 o
  -6   1   9      113.27       84.14     35.86 o
  -5   1   9      189.85      178.48     31.59 o
  -4   1   9      469.82      442.68     35.47 o
  -3   1   9      613.57      548.43     37.36 o
  -2   1   9      663.13      657.96     33.75 o
  -1   1   9      808.27      929.87     46.47 o
   0   1   9     1143.54     1154.19     63.68 o
   1   1   9      465.21      472.46     53.71 o
   2   1   9       58.30       26.45     21.95 o
   3   1   9       84.89      122.21     35.66 o
  -6   2   9      253.09      137.32     33.87 o
  -5   2   9      134.73       87.35     24.32 o
  -4   2   9      417.30      479.21     39.45 o
  -3   2   9     1213.13     1251.79     52.70 o
  -2   2   9      463.42      359.24     25.96 o
  -1   2   9       13.78       -3.72     15.05 o
   0   2   9      113.80      112.27     27.56 o
   1   2   9      557.38      486.83     44.01 o
   2   2   9       58.88       65.55     24.60 o
   3   2   9        6.11       36.91     22.89 o
  -6   3   9      467.81      360.88     41.50 o
  -5   3   9      441.84      433.04     39.74 o
  -4   3   9      735.50      782.82     49.27 o
  -3   3   9      773.07      724.84     42.22 o
  -2   3   9     1701.65     1836.05     50.85 o
  -1   3   9     2473.93     2481.11     60.35 o
   0   3   9     1902.87     1969.68     73.02 o
   1   3   9      972.27     1041.95     61.36 o
   2   3   9      136.14      167.36     30.98 o
   3   3   9        2.07       28.50     23.50 o
  -6   4   9        1.57       18.59     23.16 o
  -5   4   9      284.85      219.24     31.61 o
  -4   4   9      249.44      242.19     31.16 o
  -3   4   9      110.62       93.50     32.08 o
  -2   4   9       70.97       58.99     17.12 o
  -1   4   9        5.84       -1.70     14.73 o
   0   4   9      158.26      171.54     30.63 o
   1   4   9      133.84      107.36     27.36 o
   2   4   9       62.43       73.99     27.08 o
   3   4   9        0.38      -19.87     19.87 o
  -6   5   9      135.33      124.14     31.44 o
  -5   5   9      233.25      246.70     32.48 o
  -4   5   9      371.37      386.51     37.01 o
  -3   5   9      101.23       55.12     21.76 o
  -2   5   9        8.01      -12.34     15.47 o
  -1   5   9      143.94      119.92     20.69 o
   0   5   9        1.69      -18.08     18.08 o
   1   5   9       31.87       63.89     24.13 o
   2   5   9      615.15      609.83     82.41 o
   3   5   9      748.87      738.41     55.77 o
  -6   6   9      124.03       21.78     25.38 o
  -5   6   9       22.16       -6.74     19.82 o
  -4   6   9       15.61        9.66     18.98 o
  -3   6   9        5.72       29.47     20.11 o
  -2   6   9      162.49      154.54     22.10 o
  -1   6   9      443.00      378.80     29.14 o
   0   6   9     1286.96     1242.17     81.69 o
   1   6   9     1165.59     1123.75     64.23 o
   2   6   9      559.27      455.05     43.98 o
   3   6   9      458.53      533.40     49.16 o
  -6   7   9      839.82      726.91     50.68 o
  -5   7   9     1582.70     1603.06     66.98 o
  -4   7   9      833.39      875.99     51.75 o
  -3   7   9      678.89      773.00     46.88 o
  -2   7   9      990.74      953.02     47.42 o
  -1   7   9     1264.88     1359.32     52.14 o
   0   7   9      571.77      499.90     44.35 o
   1   7   9      689.87      688.88     54.70 o
   2   7   9     1405.65     1580.74     74.49 o
   3   7   9      904.28      907.50     60.67 o
  -6   8   9      190.36      226.53     33.50 o
  -5   8   9       46.75       21.12     22.92 o
  -4   8   9      123.18       77.67     23.57 o
  -3   8   9       65.95       76.37     22.54 o
  -2   8   9        6.57      -11.40     15.90 o
  -1   8   9      112.85      165.21     24.86 o
   0   8   9      380.45      340.68     38.83 o
   1   8   9        9.47       -8.73     20.00 o
   2   8   9       78.28       99.03     27.88 o
   3   8   9      274.32      241.36     41.92 o
  -6   9   9       15.09       -4.24     21.37 o
  -5   9   9       54.62       61.37     24.51 o
  -4   9   9      259.32      257.43     32.99 o
  -3   9   9       82.76       56.69     22.06 o
  -2   9   9       11.91       14.16     17.78 o
  -1   9   9       36.67       54.52     23.04 o
   0   9   9      234.00      156.29     30.08 o
   1   9   9       12.82       10.89     20.87 o
   2   9   9        5.93       14.02     23.42 o
   3   9   9      552.37      520.39     66.88 o
  -6  10   9      167.70      186.34     31.28 o
  -5  10   9       58.84       21.63     21.19 o
  -4  10   9        7.17        9.71     20.42 o
  -3  10   9       28.22       -5.90     19.46 o
  -2  10   9       92.38       92.36     24.60 o
  -1  10   9      274.43      264.60     41.08 o
   0  10   9      905.94      882.96     74.13 o
   1  10   9     1077.93      967.49     70.73 o
   2  10   9      684.56      532.61     55.77 o
  -5  11   9     1174.85     1077.84     59.87 o
  -4  11   9      324.96      375.49     36.35 o
  -3  11   9      874.42      802.00     57.40 o
  -2  11   9     1270.24     1179.15     59.60 o
  -1  11   9      156.54      226.37     33.83 o
   0  11   9      152.09      198.98     38.21 o
   1  11   9      818.56      787.39     64.94 o
   2  11   9     1917.34     1722.75     96.30 o
  -5  12   9      300.96      257.99     34.62 o
  -4  12   9       13.58       10.69     25.68 o
  -3  12   9       62.45       46.09     41.20 o
  -2  12   9      117.63      152.15     27.70 o
  -1  12   9      452.21      392.77     41.32 o
   0  12   9      603.40      565.51     95.78 o
   1  12   9      893.33     1003.99     74.18 o
   2  12   9     1014.98      961.17     73.82 o
  -5  13   9       13.21       33.06     23.67 o
  -4  13   9       93.81      105.22     26.83 o
  -3  13   9       14.19      -23.13     23.13 o
  -2  13   9      152.08      186.54     33.26 o
  -1  13   9      607.07      762.24     54.79 o
   0  13   9      177.56      213.91     45.75 o
   1  13   9        0.22       31.78     26.81 o
   2  13   9       34.33       30.29     28.06 o
  -5  14   9      188.89       73.89     27.82 o
  -4  14   9      623.20      614.57     56.76 o
  -3  14   9      176.31      127.67     35.32 o
  -2  14   9        5.41      -20.37     21.04 o
  -1  14   9      130.45       88.72     28.50 o
   0  14   9       66.87       87.94     30.87 o
   1  14   9        4.86       48.72     29.78 o
   2  14   9       11.07       15.99     38.36 o
  -5  15   9      470.69      522.02     71.31 o
  -4  15   9      491.21      579.95     46.04 o
  -3  15   9      616.41      617.38     61.16 o
  -2  15   9     1342.40     1295.64     72.41 o
  -1  15   9     1319.10     1446.54     76.49 o
   0  15   9      605.30      733.37     64.81 o
   1  15   9      880.02      904.77     71.51 o
  -4  16   9      228.80      132.49     32.44 o
  -3  16   9      511.50      510.86     57.49 o
  -2  16   9      249.27      275.02     39.27 o
  -1  16   9      270.48      316.71     47.25 o
   0  16   9      175.21      185.90     38.27 o
   1  16   9      393.97      480.67     55.01 o
  -4  17   9        0.19       12.21     28.65 o
  -3  17   9        6.59        6.50     28.56 o
  -2  17   9        0.46      -24.67     24.67 o
  -1  17   9        0.41      -10.93     26.60 o
   0  17   9       13.65      -24.52     24.52 o
   1  17   9       12.57       47.70     46.86 o
  -3  18   9       38.10        3.11     29.27 o
  -2  18   9       40.73       19.47     30.38 o
  -1  18   9       38.91       35.01     36.71 o
   0  18   9        0.15       27.73     27.55 o
  -3  19   9      836.16      957.25     93.84 o
  -2  19   9     1160.30     1184.40     83.51 o
  -1  19   9     1217.19     1142.27    117.96 o
   0  19   9     1439.63     1721.16    121.78 o
  -5   0  10      375.71      406.78     83.29 o
  -4   0  10        1.19      -13.07     54.72 o
  -3   0  10       58.54       37.06     29.83 o
  -2   0  10      119.67      209.88     42.03 o
  -1   0  10      621.10      608.84     73.12 o
   0   0  10      922.89     1074.87     95.17 o
   1   0  10      805.01      846.60     84.49 o
  -5   1  10       37.50       36.81     27.00 o
  -4   1  10      256.70      210.85     29.95 o
  -3   1  10      729.03      664.75     42.95 o
  -2   1  10      983.68      988.56     52.05 o
  -1   1  10      612.94      657.73     53.64 o
   0   1  10      999.72      906.90     61.53 o
   1   1  10      534.62      554.71     51.02 o
  -5   2  10       55.65       63.13     29.33 o
  -4   2  10       18.65       11.54     25.12 o
  -3   2  10        0.27      -20.56     20.56 o
  -2   2  10      100.99      110.45     25.61 o
  -1   2  10        0.40      -21.01     21.01 o
   0   2  10      312.40      243.57     36.67 o
   1   2  10      105.93       55.94     26.70 o
  -5   3  10      263.59      242.23     35.45 o
  -4   3  10      196.83      122.68     28.17 o
  -3   3  10      148.17       86.93     25.99 o
  -2   3  10       51.79       40.62     21.24 o
  -1   3  10      177.85      188.26     34.00 o
   0   3  10      346.65      249.69     37.87 o
   1   3  10      182.62      119.84     31.04 o
  -5   4  10      628.11      632.38     49.36 o
  -4   4  10      178.09      167.57     40.63 o
  -3   4  10      126.47      159.13     29.26 o
  -2   4  10      386.52      466.93     34.50 o
  -1   4  10      532.68      597.01     51.90 o
   0   4  10      210.31      185.68     33.90 o
   1   4  10      210.56      234.58     50.11 o
  -5   5  10      208.09      210.03     33.57 o
  -4   5  10      644.05      610.86     46.95 o
  -3   5  10      596.90      589.38     50.91 o
  -2   5  10      362.23      356.14     31.59 o
  -1   5  10      683.22      768.05     57.51 o
   0   5  10      712.14      628.70     53.63 o
   1   5  10      413.03      413.72     45.64 o
  -5   6  10        0.94        7.11     31.52 o
  -4   6  10       15.36      -11.53     23.14 o
  -3   6  10        0.84        2.18     27.17 o
  -2   6  10        2.76        5.54     20.11 o
  -1   6  10        1.04      -21.09     21.09 o
   0   6  10      104.49       98.29     29.58 o
   1   6  10      455.71      477.91     72.93 o
  -4   7  10      129.96       44.57     25.08 o
  -3   7  10        0.46       -4.41     23.75 o
  -2   7  10       76.14       76.67     24.97 o
  -1   7  10        2.87      -20.37     20.37 o
   0   7  10       49.98        0.73     23.57 o
   1   7  10       58.51       21.67     27.53 o
  -4   8  10      927.45      984.96     66.36 o
  -3   8  10     1154.99     1336.87     76.71 o
  -2   8  10     1176.95     1238.10     85.52 o
  -1   8  10      128.77       34.33     65.47 o
   0   8  10        2.17      -15.56     21.67 o
   1   8  10       29.02       48.14     27.54 o
  -4   9  10      445.01      433.62     86.34 o
  -3   9  10      268.13      239.59     38.38 o
  -2   9  10      200.11      148.69     32.34 o
  -1   9  10      156.41      108.42     38.54 o
   0   9  10      119.50       74.73     31.80 o
   1   9  10      551.01      650.17     62.85 o
  -4  10  10      386.89      385.42     45.72 o
  -3  10  10      324.56      267.49     39.15 o
  -2  10  10      112.24       75.54     33.87 o
  -1  10  10       37.48       12.83     26.78 o
   0  10  10       17.90      -24.74     24.74 o
  -4  11  10        0.02      -23.53     45.20 o
  -3  11  10       20.73       -7.16     28.24 o
  -2  11  10       16.11        6.15     24.73 o
  -1  11  10       20.41       10.87     27.25 o
   0  11  10      103.60       76.28     33.39 o
  -3  12  10      636.96      678.54     57.92 o
  -2  12  10      308.06      317.14     42.12 o
  -1  12  10      233.83      243.58     42.64 o
   0  12  10      174.73      187.76     48.60 o
  -3  13  10      679.94      690.58     80.83 o
  -2  13  10      545.63      467.66     69.47 o
  -1  13  10      207.29      212.91     41.36 o
 
